# Supplementary material for: Life on pause: An analysis of UK fertility patients’ coping mechanisms after the cancellation of fertility treatment due to COVID-19
Source: J Health Psychol. 2021 Mar 8;27(7):1583–600. doi: 10.1177/1359105321999711 (PMC9092918; doi:10.1177/1359105321999711)
Supplement: sj-xlsx-1-hpq-10.1177_1359105321999711 – Research Data for Life on pause: An analysis of UK fertility patients’ coping mechanisms after the cancellation of fertility treatment due to COVID-19 [file sj-xlsx-1-hpq-10.1177_1359105321999711.xlsx]

## Sheet: Sheet 1
1. If you wish to take part in this study, please tick this box to acknowledge that you have read through the above information and consent to participate.	2. What is your gender?	3. Which age category do you fall under?	4. What is your sexual orientation?	5. Do you have children?	6. Do you live in the UK?	7. Are you or your partner currently registered at a fertility clinic in the UK?	8. Please indicate which title best applies to you	9. Please click confirm, then 'next', to begin the survey.	10. Was this you or your partner’s first round of IVF/IUI?	10.a. Please state how many IVF and/or IUI cycles you had previously undertaken.	11. Of the treatment you or your partner had cancelled, at what stage would you say you/they were roughly at when you were told you could not continue?	11.a. You can provide more information here if you would like to.	12. If you or your partner were undergoing IVF treatment, had you initially been told by your clinic that your treatment could go ahead as a frozen cycle?	13. When you were informed that you/your partner’s treatment would be fully cancelled, were you expecting to receive such news?	14. Which of the following have been your main source of emotional support during this time? Please tick as many as you feel apply.	15. Have you disclosed your/your partner’s fertility treatment to more people since you learnt it was cancelled?	15.a. Please explain why you decided to disclose this information.	16. How has the emotional support you have received helped you (if at all) during this time? Please explain in the box below. You can list individual words or write complete sentences.	17. To what extent do you agree or disagree with the following statement: “I have received sufficient emotional support since the cancellation of my/my partner’s fertility treatment.”	17.a. Please provide a little more detail. You can mention the emotional support received from your family/friends/clinic, or any other source you feel applies.	18. On a scale of 1-10, 1 being 'not coping well' and 10 being 'coping extremely well', how do you feel you are emotionally coping since the cancellation of your/your partner’s fertility treatment?	19. To what extent do you agree or disagree with the following statement: “Social media has had a positive impact on my mental health since my/my partner’s fertility treatment was cancelled.”	20. Please write down some words (or fully explain) how you feel social media has impacted your mental health and wellbeing since the cancellation of your/your partner’s fertility treatment. You can list individual words or write complete sentences. If you do not use social media, please leave this blank.	21. Are you a part of a digital IVF community, such as an online fertility forum or support group?	21.a. Have you found yourself engaging with the digital fertility community you are a part of more frequently since the cancellation of your/your partner’s fertility treatment?	21.a.i. Please explain how you engage with the digital fertility community you are a part of in the box below. (For example, do you write posts, comment on posts, read posts?)	22. Has your general social media use increased, decreased, or stayed about the same since the cancellation of your/your partner’s fertility treatment?	23. Have you deactivated any of your social media accounts since the cancellation of your/your partner’s fertility treatment?	23.a. Please explain your reasons for this in the box below.	24. To what extent do you agree or disagree with the following statement: “I have often used social media to obtain information and/or opinions about when fertility clinics will re-open.”	25. How did your fertility clinic inform you of the cancellation of your/your partners treatment?	25.a. Please state how you received this communication.	26. Has your clinic contacted you since informing you of the cancellation of your/your partner’s fertility treatment, without you contacting them first?	26.a. Please explain what contact was made and how helpful you found it.	27. Has any support been offered by your fertility clinic during this waiting period?	27.a. Please outline the support offered.	28. Please explain the amount of communication/support you have received from your clinic during this waiting time. You can use as many or as few words as you like.	29. How clear do you think the Human Fertilisation and Embryology Authority’s (HFEA) communication has been during the COVID-19 lockdown?	30. Is there anything more you would like your clinic or the HFEA to have done during the waiting time? You can use as many or as few words as you like.	31. Are there any other comments you would like to add?
I consent to participate.	Female	26-39	Gay/Lesbian	No	Yes	Yes	I am the partner of the person who was undergoing or set to undergo fertility treatment	Confirm	Yes		Issued treatment plan and close to starting first injection/medication		Yes	I was unsure	My spouse,My wider family	Yes	For support and felt like keeping it between us was too hard to keep during this unprecedented time.	It allowed me to stop pretending the lockdown didn't have much effect on my day to day life	Agree	People are showing more care - this is a general trend in lockdown. People focus more on people	7	It has had both a positive and a negative impact	It was great to have information and see that we were not the only one in this situation. However it was too much info at times, which made the situation highly confusing - since all the clinics were giving different information at first. Not only about the treatment itself but also the financial aspect of it (i.e who would be paying if treatment gets cancelled...etc)	No			Stayed about the same	No		Agree	Via phone		No		Yes	We received a message in the portal halfway through the lockdown.	We only received one message in our portal during lockdown. The my partner and I have contacted them when we heard about the re-opening. My partner sent an email to which they replied. I left a message on their voicemail, to which they replied by an email.	Somewhat clear	Providing a clearer communication by telling us if they were researchers being conducted about the virus and fertility. At this stage, we only know clinics would re-open but it is still unclear whether the cycles can be conducted until the end or whether it will be frozen cycles only.
I consent to participate.	Female	26-39	Gay/Lesbian	No	Yes	Yes	I am the person who was undergoing or set to undergo fertility treatment	Confirm	Yes		Issued treatment plan and close to starting first injection/medication		Yes	Yes, I had been anticipating it	My spouse,My wider family,Online support forums/groups,My pet/s	Yes	It was an additional stress added during the lockdown and I therefore gave in and told more people (only a couple more). I also had to inform my line manager as all the dates I had previously booked off as annual leave (to coincide with my cycle) needed to be cancelled and rearranged. In such cases, it is easier to explain why this was necessary as opposed to trying to attribute rearranging all m…	People have been caring (to a point), but most people are too focused on themselves and their own families to care about my IVF treatment being cancelled. Lockdown has made everyone a victim. Although some friends have tried to be supportive, they haven't really allowed me to be upset; they've merely stated that things are 'safer this way' and that I would be mad to go ahead with fertility treatm…	Agree	I have received support from family which has been most helpful. Friends haven't given the support I needed, and the lack of communication from my fertility clinic has not helped either.	7	It has had both a positive and a negative impact	Social media has been positive due to accessing fertility forums and being able to talk to others in my situation. However, it has also been negative due to the constant bombardment of friends sharing photos and updates of their children. It has also been difficult to repeatedly see people joking about the 'Coronababy boom' during this time, and also those with children frequently telling those w…	Yes	Yes	I read posts on a daily basis and occasionally comment myself. I am constantly engaging with the content on my IVF forum in case any pressing news arises.	It has fluctuated	No, but I have considered it	I was finding it difficult to see the constant posts from parents, alongside two pregnancy announcements during lockdown.	Strongly agree	Via phone		Yes	They have contacted me once, about a month after our treatment was cancelled. It was just a short message saying that they will update us in due course.	Yes	We were told in the message we received to let them know if we needed help (I assume they would have referred us to the counsellor).	I have not received that much communication and have had to check the website for any updates. I appreciate that clinics themselves can't predict clear ways forward, but I feel a bit more communication with us would have helped during this difficult time.	Very clear	I don't think there is much more the HFEA could have done. They, as with all of us, are dealing with an unpredictable period of time. I think, overall, they have done a decent job and things look promising with clinics set to reopen soon.	This has been a very difficult time emotionally. I'm also scared about what treatment will look like when my clinic reopens; I'm particularly upset by the thought of my partner not being able to be with me. As a gay couple who have to use a donor, it's even more important that the woman not-carrying is there as there is a risk that she will feel very marginalised from the process otherwise.
I consent to participate.	Female	26-39	Heterosexual/Straight	Yes	Yes	Yes	I am the person who was undergoing or set to undergo fertility treatment	Confirm	No	1	Issued treatment plan and close to starting first injection/medication		Yes	I was unsure	My spouse,My wider family,My friends	Yes	Felt it important for people to understand why it was then important to follow the rules so we could get back to normal	I feel lost. The support hasn’t really helped. I’m just waiting for treatment to begin	Undecided	Our clinic informed us of counselling but I feel more check up phone calls would have been noce	5	Disagree	Social media only portrays happy families and happy things. Makes you feel like you should be happy to	No			Increased	No		Strongly agree	Via phone		No		Yes	Online counselling was offered	None	I have not looked at the HFEA communication	More phone contact	N/a
I consent to participate.	Male	26-39	Heterosexual/Straight	Yes	Yes	Yes	I am the partner of the person who was undergoing or set to undergo fertility treatment	Confirm	No	1	Issued treatment plan and close to starting first injection/medication		Yes	I was unsure	My spouse,My child/children	Yes	Pregnancy concerns in COVID 19 came up and I felt like sharing with colleagues	There have felt like bigger things to worry about globally and a further delay just feels like life keeps handing us set back after set back.	Undecided	I have buried a lot of emotions through this crisis	3	Agree	Was good to hear that things are moving again even in lockdown.	No			Increased	No, but I have considered it	Too much information and distraction generally.	Strongly disagree	Via email		No		Yes	Counselling referrals	We had to contact them and are awaiting treatment.	Somewhat clear	Weekly updates and let use know as soon as we can get going again.	This is a difficult and confusing time for everyone and I’m sure all are doing there best.
I consent to participate.	Female	26-39	Heterosexual/Straight	No	Yes	Yes	I am the person who was undergoing or set to undergo fertility treatment	Confirm	No	1 previous	Awaiting treatment plan		No	Yes, I had been anticipating it	My spouse,My wider family,Online support forums/groups,My pet/s,Other counsellor	Yes	We have shared everything on facebook to raise awareness since starting	The Facebook groups have given us a group of people who understand what we are going through. Our families have been there for us and felt our pain. I have attended councilling but not through our ivf clinic. This has helped but its due to stop soon.	Disagree	Not advised to use fertility councilling this time and have felt a lack of communication.	5	It has had both a positive and a negative impact	Support groups have given us people that understand our feelings. Negative comments from news outlets about fertility treatment starting again hurt because they are from people that don't understand what it feels like to be unable to have children.	Yes	Yes	Mostly read posts but comment on ones I feel I can help with.	Increased	No		Strongly agree	Via phone		No		No		No communication but found out via a friend that website had been updated.	Somewhat unclear	Phone call or letter to check in.
I consent to participate.	Female	26-39	Heterosexual/Straight	No	Yes	Yes	I am the person who was undergoing or set to undergo fertility treatment	Confirm	Yes		Initial consultation/Nurse planning		N/A	Yes, I had been anticipating it	None of the above	No		None existent	Strongly disagree	None	1 (not coping well)	Strongly disagree		Yes	No		Increased	No		Strongly agree	Via phone		Yes	Phone call	No		A few times via txt, email and phone	Somewhat clear	N/a	N/a
I consent to participate.	Female	26-39	Heterosexual/Straight	No	Yes	Yes	I am the person who was undergoing or set to undergo fertility treatment	Confirm	Yes		After egg collection	Awaiting FET	Yes	Yes, I had been anticipating it	My spouse,My wider family	No		Not really helped, just nice to whinge	Disagree	Not heard much off the clinic, the cancellation came at a bad time	7	Strongly disagree	Constant comments of the baby boom in 9 months from lockdown. Pregnancy announcements. People saying how unnecessary ivf is and a waste of nhs money - should adopt instead.	Yes	Yes	Nice to be a part of something a group where everyone understands	Stayed about the same	No		Strongly agree	Via phone		No		No		Nothing.	Unsure	Keep in touch, reassure me they haven't forgotten about me. It took a long time of waiting to have treatment and I'd just got to the front for it to be all cancelled. It would be nice to know what the plan is going forward, plan my treatment and let me know I'll be sorted quickly first
I consent to participate.	Female	26-39	Heterosexual/Straight	No	Yes	Yes	I am the person who was undergoing or set to undergo fertility treatment	Confirm	No	4	Issued treatment plan and close to starting first injection/medication	Was waiting to start medication for an ERA	N/A	Yes, I had been anticipating it	My spouse,My friends,Online support forums/groups	Yes	We have always been open about the fact we are doing ivf	Yes - talking things through really helps, as I find the anxiety is much worse if my thoughts are just swirling around in my head.	Undecided	I think that generally there isn’t enough support for people going through fertility treatment - it still feels a bit taboo. Having said that, my doctor has been great and I have had a couple of counselling sessions through the clinic too.	5	It has had both a positive and a negative impact	I’m really grateful for a WhatsApp group I am part of, with other women in a similar position. It really helps to talk about everything with people who just get it	Yes	No		Decreased	Yes	I was feeling overwhelmed by seeing pictures of families and babies, so decided to stop going on social media for a while - it helped (NB I did not deactivate, I just stopped using)	Disagree	Via phone		Yes	They sent a couple of emails to all patients, but there wasn’t anything personal. It was fairly helpful, but would have been better if they had been in touch more often	Yes	Counselling and a Coronavirus support line	My doctor was great, and I also had a few counselling sessions. The clinic could have been in touch more	Somewhat clear	Would like the clinic to have been in contact more. I think the HFEA could probably have done more updates on their website.
I consent to participate.	Female	26-39	Heterosexual/Straight	No	Yes	Yes	I am the person who was undergoing or set to undergo fertility treatment	Confirm	No	3	Other	Biochemical miscarriage. Delayed follow up and next round planning	N/A	Yes, I had been anticipating it	My spouse,My wider family,My friends,My colleagues,Online support forums/groups,My pet/s	No		No change	Agree	I have received no proactive follow up from the clinic	8	Undecided	People complaining about cancelled cycles need to look at the bigger picture of wider social impacts. The fertility team should not have to put their lives at risk so we can go through treatment.	Yes	No		Stayed about the same	Yes	No point looking at peoples whinging posts about canceled treatment. It’s not going to change the outcomes.	Disagree	Via email		No		No		Other than general clinic emails I have received zero follow up about miscarriage or next step planning	I have not looked at the HFEA communication	No
I consent to participate.	Female	40-50	Heterosexual/Straight	No	Yes	Yes	I am the person who was undergoing or set to undergo fertility treatment	Confirm	No	1	In the first half of treatment cycle		N/A	Yes, I had been anticipating it	My spouse	No		No external emotional support	Strongly disagree	None received	6	Strongly agree	I write a blog so it helps me.	Yes	No		Increased	Yes	Pregnancy loss group impacting me negatively	Agree	Via phone		No		Yes	Counselling and offer of contacting them if needed.	They are very good at responding and offering help.	Somewhat clear	None really
I consent to participate.	Female	26-39	Heterosexual/Straight	No	Yes	Yes	I am the person who was undergoing or set to undergo fertility treatment	Confirm	Yes		Issued treatment plan and close to starting first injection/medication		N/A	Yes, I had been anticipating it	My spouse	No		Nothing has really helped unfortunately.	Undecided	I don’t think there is any support that can help with this other than for the treatment to start again	4	It has had both a positive and a negative impact	There has been quite a lot of talk on social media about the hardships of those having to put off fertility treatment and I feel this has helped friends to understand more.	Yes	No		Decreased	Yes	Reading about fertility treatment everyday has been too much when I know ours isn’t progressing in any way.	Strongly agree	Other	They haven’t actually informed me, we have had to assume.	No		No		Absolutely nothing. We are going to call them this week to hopefully find something out. We were meant to start Iui in April (after been delayed from our originally start month of February due to staff absences)	Unsure	I think a phone call would have been appreciative. We have heard nothing other than what’s been on the news.	No
I consent to participate.	Female	18-25	Heterosexual/Straight	Yes	Yes	Yes	I am the person who was undergoing or set to undergo fertility treatment	Confirm	Yes		Issued treatment plan and close to starting first injection/medication		N/A	I was unsure	My spouse,My friends,Online support forums/groups,My pet/s	No		Being able to talk about my emotions to my partner helped a little. I knew if I kept them inside I would make myself quite poorly.	Undecided	I could do with a little more support from my clinic and from my immediate family who keep telling me there's people worse off and that I should be grateful for what I have already, which I am most definitely grateful for but that doesn't me my heartache shouldn't matter or isn't important.	3	It has had both a positive and a negative impact	I have seen a lot of pregnancy announcements since treatment was cancelled, also a lot of negative comments from people I don't know about the clinics reopening which of course had a negative impact on me and my partner.. On the more positive side I have an ivf support group I am a member of, full of ladies who are in the same situation as me and we all share our stories and how we're coping whic…	Yes	Yes	I write a lot more posts, comments and I read a lot more posts from the pages too.	Increased	No, but I have considered it	Seeing so many pregnancy announcements really upset me. My only thought of not seeing them any more would be to delete all social media.	Strongly agree	Via phone		Yes	We've still spoken about a treatment plan and how things will go ahead once they can reopen. We've also filled in any consent forms that were needed and paid our deposit.	No		My clinic have only seemed to phone about things involving the treatment, I know the support is there but they've not physically asked me if I'm coping OK or if I need the support.	Somewhat clear	Weekly updates from my clinic would have been helpful, I wouldn't be left hanging in the dark wondering when I'd next hear from them. I didn't want to keep ringing and pestering them either. It would of been nice of my clinic to check on how we are coping too.	The whole cancellation of the treatment has had a bad impact on my mental health, as a sufferer of depression and anxiety, this really was the last thing I needed. Each day has been a battle but I have a very supportive fiance who I'd be completely lost without.
I consent to participate.	Female	26-39	Heterosexual/Straight	No	Yes	Yes	I am the person who was undergoing or set to undergo fertility treatment	Confirm	Yes		Awaiting treatment plan		N/A	I was unsure	My spouse,My pet/s	No		I don't feel we've had much support and we feel in limbo because we've not huard anything back other than our appointments are called	Disagree	Only myself and my partner know about this treatment as we didn't want to tell anyone until the ivf had started	6	Disagree	It's neither helped or not helped it's not effected myself or my partner	Yes	No		Stayed about the same	No		Disagree	Via post		No		No		NA	I have not looked at the HFEA communication	Just a little communication to discuss the next steps
I consent to participate.	Female	26-39	Heterosexual/Straight	No	Yes	Yes	I am the person who was undergoing or set to undergo fertility treatment	Confirm	No	One	Issued treatment plan and close to starting first injection/medication	Cycle cancelled on Monday, due to start medication for FET on the Thursday	N/A	Yes, I had been anticipating it	My spouse,My wider family,My friends	No		We are trying to be stoic, it helps that all treatment was cancelled so felt less of a lottery	Agree	The media has written in a broadly supportive tone about fertility treatment at this time. The conments on mainstream media has been pretty soul destroying to read though. Still a lot of ignorance, mistrust and hatred around ivf	8	It has had both a positive and a negative impact	Social media comments on the restart of ivf has been horrendous, misinformed, negative, hateful and showing a huge lack of empathy in the public minds about infertility.	Yes	No		Stayed about the same	No		Agree	Via phone		Yes	They sent an email updating us about half way through lockdown.	Yes	The email reiterated that the clinic offer counselling and that their nurses are on hand for any queries I had during lockdown.	I have called and spoken with them and received a call talking about my day 1 and how that might fit with the re opening. They have been quick to respond to me.	I have not looked at the HFEA communication	Keep us updated with what is guiding the continued closure and the reopening so we know the thought process and steps in place to safeguard all concerned.
I consent to participate.	Female	40-50	Heterosexual/Straight	No	Yes	Yes	I am the person who was undergoing or set to undergo fertility treatment	Confirm	No	Had 4 cycles of IVF	Initial consultation/Nurse planning	Had a consultation at a new clinic to start a natural modified cycle as all previous IVF were with lots of hormon stimulacion andvstill only one follicule	Yes	Yes, I had been anticipating it	None of the above	No		I have spent more time with me, trying to improve physical fitness, meditation, self development,reading	Agree	No specific emotional support received exp from a support group or pshicologist, I didn't feel I need it , I felt I am doing quite ok .at least outside I feel like that ,but deep inside might not be same. Most of my friends or coworkers don't know about our IVF journey	8	Undecided	I do read through Facebook fertility groups , sometimes might be negative impact as many ladies are having negative emotions ...	Yes	No		Increased	No		Agree	In person		Yes	My coordinator write me about ten days ago to schedule appointment with nurse online	No		Only to contact them if any questions and check their website for updates info regarding covid	Unsure	Not sure.	Thank you.
I consent to participate.	Female	26-39	Heterosexual/Straight	No	Yes	Yes	I am the person who was undergoing or set to undergo fertility treatment	Confirm	No	2	In the first half of treatment cycle	Started meds for a FET	N/A	No, I was not at all anticipating it	My spouse,My pet/s	Yes	I was finding it really hard to cope with and I had to disclose it to stop it eating me up inside.	My husband has been very supportive because we are both heartbroken from the painful elongated wait for another chance at being parents. But it’s been very difficult and I’ve had sleeping issues and been very stressed.	Strongly disagree	I received no professional help and the unknown of the future has been overwhelming to me.	2	It has had both a positive and a negative impact	Seeing many pregnancy announcements has been tough but support from IVF groups and feeling less alone in my thoughts has helped.	Yes	No		Decreased	No, but I have considered it	I unfollowed IVF pages and pregnant friends as I’ve found it very tough to think about.	Agree	Via phone		Yes	They only contacted me by email the other day when the government decided treatments can be started again. In the meantime we were left with no information except from their social media account occasionally posting blogs.	No		No support given at all and no predicted timeframes given. We felt very isolated.	Somewhat clear	Updates on government predictions for clinics opening again. In my opinion, a potential inaccurate start of treatment is better than no news. As this time has felt like years wasted to us.	This time has been very distressing and we lost all hope of having a family at one point. We have struggled a lot.
I consent to participate.	Female	26-39	Heterosexual/Straight	No	Yes	Yes	I am the person who was undergoing or set to undergo fertility treatment	Confirm	Yes		Issued treatment plan and close to starting first injection/medication	We were due to start IUI when my next period arrived.	N/A	Yes, I had been anticipating it	My spouse,My wider family,Online support forums/groups	No		There’s a whole community of people on Instagram going through the same. It’s amazing to have that community to fall back on/vent to when you’re having a rough time.	Disagree	I don’t think you ever get enough support from the people around you because unless they’ve been through it themselves (which none of them have), it’s really hard for them to even try to understand what it feels like to struggle with infertility.	5	It has had both a positive and a negative impact	The community on Instagram has been a tremendous support. However, seeing lots of posts about the ‘covid Baby boom’ and how people are expecting lots of babies at the end of the year is difficult. It’s also difficult to see the memes circulating that are comparing parents to people who have no kids (telling us how lucky we are and to spare a thought for the people who can’t have a nap, go a run e…	Yes	Yes	Write posts, comment and send messages back and forth to others (to get support and to also give it).	Increased	No		Agree	Other	I saw a post from the NHS on Facebook saying that all non-urgent clinics etc had been cancelled for 3 months. I called the clinic and that’s when they told me that it was true and they were closing.	No		Yes	When I called them recently they advised that I could get in touch with the counsellor if I wanted someone to talk things through if I was struggling.	None without me calling them.	Somewhat clear	I would’ve appreciated some communication from the clinic however, I know they’ve been busy with other things.
I consent to participate.	Female	26-39	Heterosexual/Straight	No	Yes	Yes	I am the person who was undergoing or set to undergo fertility treatment	Confirm	Yes		Other	Waiting for my period to begin frozen transfer	Yes	Yes, I had been anticipating it	My spouse,My wider family,My friends,Online support forums/groups	No		I wouldn’t say I’ve need much emotional support as I was prepared for things to be cancelled.	Agree	My partner, friends & family have been very supportive	4	It has had both a positive and a negative impact	I’m part of a fertility group on Facebook, some post have been very helpful & supportive, but some haven’t been helpful at all. I don’t join in on those threads & just scroll past. There is also someone I follow on Instagram, who is pregnant. I find some of her posts hard to look at	Yes	Yes	I read most of the posts & comment on ones that are helpful to me or that I can be of help to	Increased	No		Agree	Other	I phoned to say I was on day 1 of my period & they told me all treatments had been cancelled	No		No		None	Somewhat clear	I would’ve liked my clinic to have checked in to see how we were coping & give an update
I consent to participate.	Female	26-39	Heterosexual/Straight	No	Yes	Yes	I am the person who was undergoing or set to undergo fertility treatment	Confirm	No	3	In the first half of treatment cycle	I was 13 days into down regulation injections	No	I was unsure	My spouse,My friends,My pet/s	No		Its nice having people who understand the feeling of this cancellation but each person is different and it effects us all differently.	Disagree	The clinic have not been in touch or offered any support to us.	5	Undecided	Its helpful in so many ways but then also reading everyone elses comments of what their clinics.are doing and how their doing it is hard. Other clinics are in contact 2with their patients. Giving them updates. Setting plans into place for their treatment to restart and I have none of that. So that makes me feel down!	Yes	No		It has fluctuated	Yes	It was too much comparing our lives to others	Agree	Via phone		No		No		Nothing. They have been no support whatsoever. Infact they've made me feel like a burden. A nuisance.	Somewhat clear	Speak to their patient's. Give us updates. Check in on us.
I consent to participate.	Female	26-39	Bisexual	No	Yes	Yes	I am the person who was undergoing or set to undergo fertility treatment	Confirm	Yes		Issued treatment plan and close to starting first injection/medication		Yes	I was unsure	My spouse,My friends,Online support forums/groups	Yes	Disclosed to another couple who I knew also had theirs postponed	It has been helpful to talk about my feelings around the cancellation. However the support hasn't been enough for me to feel content or as if I could cope with the situation.	Disagree	I don't feel as if any emotional support is enough. I've been trying to make the ivf happen for over a year and feel as if the only thing that will make me feel better is moving forward in some way	3	It has had both a positive and a negative impact	Being exposed to other people's pregnancy announcements/posts on social media has been tough. But social media also a form of support in terms of Facebook support groups.	Yes	No		Increased	No		Strongly agree	Via phone		Yes	Email about HFEA announcement and applying for reopening. It was a bit confusing in places so we rang the clinic for clarification.	Yes	I think they suggested that their counsellors were available on a website page	Communication has been limited but we had enough for the stage we were at.	Very clear	No	No
I consent to participate.	Female	26-39	Heterosexual/Straight	No	Yes	Yes	I am the person who was undergoing or set to undergo fertility treatment	Confirm	Yes		Other	We were 1 week away from FET	Yes	I was unsure	My spouse,My wider family,My friends,Online support forums/groups	Yes	I am 100% open about my journey on my socials. But i have been a part of different media reports about this subject.	My followers on instagram have been great. I am openly sharing how I feel about it to help others. And it helps me cope with it too.	Agree	Friends and family can sometimes struggle with what to say. My husband has been fantastic. But i have had zero contact from my clinic since the cancellation.	7	Strongly agree	I share everything I am going through and it helps others to know what to say as they are never on egg shells.	Yes	No		Stayed about the same	No		Strongly agree	Via phone		No		No		I have heard nothing from my clinic so far.	Somewhat clear	I would have liked to have been kept in the loop from our fertility clinic. If I'm honest, my treatment got stopped in March. So I believe my clinic acting too hastily looking at the HFEAs advice about stopping treatment. Considering how far I was into my cycle.
I consent to participate.	Female	26-39	Gay/Lesbian	No	Yes	Yes	I am the person who was undergoing or set to undergo fertility treatment	Confirm	Yes		Initial consultation/Nurse planning		N/A	Yes, I had been anticipating it	My spouse,My friends,My colleagues,My pet/s	Yes	Just natural conversation	People have been very validating, and have shared their own fertility stories	Strongly agree	There is nothing more that the fertility clinics can do, due to COVID	8	Strongly disagree	It really frustrated me seeing 'happy famillies' that are not always secure units	Yes	No		It has fluctuated	No		Strongly agree	Other	Did not tell me until I had an appointment pending	No		No		Inadequate	Very unclear	Communicate directly with couples	The fertility process needs far more compassion from staff delivering the service
I consent to participate.	Female	18-25	Heterosexual/Straight	No	Yes	Yes	I am the person who was undergoing or set to undergo fertility treatment	Confirm	No	2 transfers 1st cycle	Other	Ready frozen transfer	Yes	Yes, I had been anticipating it	My spouse	No		Havent really received much emotional support. I think people forget about us going through what we are	Disagree	I have my mum and partner who I can speak with. Sometimes i feel i'm wittering on about it too much :(	4	Strongly disagree	Everyone is struggling I understand that, but those who have children are able to spend so much time with them and all I keep seeing is everyone whining about their kids misbehaving! I'd give anything for a child even if they were to misbehave.	Yes	No		Increased	No, but I have considered it	Its difficult to see all the memes circulating or the lists of who's going to get pregnant during lockdown etc	Disagree	Other	They actually didnt contact me. I presumed treatment was cancelled and I've not heard a peep from them	No		No		Absolutely none. I was ready to have transfer and of Feb, the meds didnt work to help me ovulate so the transfer couldn't go ahead. The end of Feb I called, they cancelled that cycle and I've been expecting a call from the Dr ever since to see if he will prescribe the meds again for the next round. I heard nothing then they closed.	Somewhat unclear	I'd like to hear from my clinic and put a plan in place. I understand I am not a priority to them, but to me I am the priority.
I consent to participate.	Female	26-39	Gay/Lesbian	No	Yes	Yes	I am the person who was undergoing or set to undergo fertility treatment	Confirm	Yes		Awaiting treatment plan	Was due appointment at start of may for treatment plan	N/A	Yes, I had been anticipating it	My spouse	No		It helps as she obviously feels the same as me and it’s helpful to be able to let my frustrations out	Undecided	We received 2 emails from clinic but feel we have had to chase them for answers	7	It has had both a positive and a negative impact	It gives an escape but also people put up pregnancy scans etc	Yes	Yes	Reading others posts	Increased	No		Agree	Via email		Yes	An email giving advice on what things we could do as we wait eg diet exercise	No		Not very much, 2 emails that were generalised	Unsure	Ni
I consent to participate.	Female	40-50	Gay/Lesbian	No	Yes	Yes	I am the person who was undergoing or set to undergo fertility treatment	Confirm	No	8	Other		N/A	Yes, I had been anticipating it	My spouse,Online support forums/groups	No		My partner and Fertility forums	Undecided	Partner support	3	It has had both a positive and a negative impact		Yes	No		Stayed about the same	No		Strongly agree	Other	Online	No		Yes	Zita West 4 week plan online	Online	Somewhat clear	Information on how people will be able to travel to and from safely to their appointments if their clinics are in London but you live out of London
I consent to participate.	Female	26-39	Heterosexual/Straight	No	Yes	Yes	I am the person who was undergoing or set to undergo fertility treatment	Confirm	Yes		In the first half of treatment cycle		N/A	I was unsure	My spouse,My wider family,My friends,My colleagues,My pet/s	Yes	I received the phone call at work and completely broke down.	Support from my partner has been essential. It is such a difficult thing for people who do not encounter fertility issues to understand.	Disagree	Other than the phone call to cancel the treatment from the clinic I haven’t heard a single thing. Please appreciate that I really do understand the wider situation, I really do. But with IVF you prepare to wait, to undergo invasive procedures, to be unsuccessful or to potentially miscarry- you don’t expect treatment to be cancelled half way through. Just like that. Wreck your body for nothing.	5	Agree	As no one else in my life is experiencing this, seeing social media accounts about infertility show me I am not alone.	No			Increased	No		Strongly agree	Via phone		No		No		Devastatingly little. Only the cancellation phone call.	Somewhat unclear	Even an update with ‘we have no update’ shows you haven’t been completely abandoned at such a vulnerable time.
I consent to participate.	Female	26-39	Heterosexual/Straight	No	Yes	Yes	I am the person who was undergoing or set to undergo fertility treatment	Confirm	Yes		Initial consultation/Nurse planning		N/A	Yes, I had been anticipating it	My spouse,My friends,Online support forums/groups	No		Knowing that other people are in the same situation	Disagree	I have not had any formal support	5	It has had both a positive and a negative impact	Negative - constant baby announcements. Positive - supper groups	Yes	Yes	Comment on posts	It has fluctuated	No, but I have considered it	I dislike the amount of time behind a screen	Agree	Via phone		No		No		None	I have not looked at the HFEA communication	As this is a very rare circumstance then I think it is difficult to expect the clinic staff to do more as of yet. But after speaking to the clinic last week after the announcement i was not given any additional start up information which would have been appreciated.
I consent to participate.	Female	26-39	Heterosexual/Straight	No	Yes	Yes	I am the person who was undergoing or set to undergo fertility treatment	Confirm	No	1	Other	Cancelled 3 days prior to starting a frozen transfer	N/A	Yes, I had been anticipating it	My spouse,Online support forums/groups	No		Speaking to all over people through facebook groups and insta groups who are going through it to, allow you to rant and others understand.	Agree	My family has been great, when checking in on me.	6	Agree	Being able to engage with others who are going through it, by sharing feeling, enables you to support each other	Yes	Yes	I found myself offering advise to others. I also write on these pages myself.	Increased	No		Disagree	Via phone		Yes	Had a check in call and re signed our consent forms ready to get back at it asap	No		2 phone calls, a few emails	Somewhat unclear	Kept us more up to date.
I consent to participate.	Female	40-50	Heterosexual/Straight	Yes	Yes	Yes	I am the person who was undergoing or set to undergo fertility treatment	Confirm	Yes		Other		N/A	I was unsure	My spouse,My wider family,My friends,Other counsellor	No		Have met some women online in similar position for virtual coffee weekly which has helped alot.	Agree	Virtual coffee with a few others who also had their treatment postponed.	9	It has had both a positive and a negative impact	Social media hasn't affected me.	Yes	No		Stayed about the same	No		Disagree	Other	Zoom with many other patients.	No		No		None. Need to look at their website for updates.	Somewhat clear	To have been informed personally either by phone call, letter or email.
I consent to participate.	Female	26-39	Heterosexual/Straight	Yes	Yes	Yes	I am the person who was undergoing or set to undergo fertility treatment	Confirm	No	1 IVF	Initial consultation/Nurse planning	NHS cycle was due to start around April 23rd.	N/A	Yes, I had been anticipating it	My spouse	No		No emotional support taken, though it was offered on the cancellation letter. We were given a helpline to organise counselling.	Agree	I expected the treatment to be cancelled. My husband has been my main support. I am also still recovering from a miscarriage from my first cycle at Christmas. I felt I needed more time before the cancellation, but when it came, I realised j just want to get it started again asap.	4	It has had both a positive and a negative impact	Facebook Ivf group (closed) has been a great support. Seeing horrible comments on newspaper articles from people re. Fertility treatments was very upsetting.	Yes	Yes	Comment and read posts mostly.	Stayed about the same	No		Agree	Via post		No		No		We have received one letter saying our treatment was cancelled. No other communication from them.	Unsure	Not sure.
I consent to participate.	Female	26-39	Heterosexual/Straight	Yes	Yes	Yes	I am the person who was undergoing or set to undergo fertility treatment	Confirm	Yes		Issued treatment plan and close to starting first injection/medication		N/A	I was unsure	My spouse,Online support forums/groups	No		To be patient as there’s always a reason for delay and it won’t always be like this	Disagree	Hfg	4	It has had both a positive and a negative impact	Realising Iam not alone and many others in same situation	Yes	Yes	Comment on posts	Stayed about the same	No, but I have considered it	Everyone on social media seems to be announcing pregnancy	Agree	Other	Haven’t heard from them at all	No		No		None at all	Unsure	Maybe keep us updated on our treatment plans and covid
I consent to participate.	Female	26-39	Heterosexual/Straight	No	Yes	Yes	I am the person who was undergoing or set to undergo fertility treatment	Confirm	Yes		Awaiting treatment plan		Yes	Yes, I had been anticipating it	My spouse,My friends	No		Talking to people and going for walks	Strongly disagree	We were never told I had to send an email to my consultant to confirm that my PGD was on hold	5	Undecided	It has helped as I found out via social media that our Clinic was stoping treatment for the time being and than has to email my consultant to confirm this	Yes	Yes	Just talking to others	Stayed about the same	No		Agree	Other	We were never contacted, I had to contact them	No		No		I have not received any form of contact	Very clear	I would have like to have been contacted and not having to contact my clinic
I consent to participate.	Female	26-39	Heterosexual/Straight	No	Yes	Yes	I am the person who was undergoing or set to undergo fertility treatment	Confirm	No	2	Issued treatment plan and close to starting first injection/medication		N/A	Yes, I had been anticipating it	My spouse,My wider family,Online support forums/groups	No		Not really had that much support, I think it was the uncertainty of when clinics would be able to open. I had a Miscarriage back in December so was keen to get started right away. I was told I had to wait a few months before starting and when I could the clinics closed. This really impacted on my and my husbands mental health.	Strongly disagree	I just don't think there was much help provided.	3	It has had both a positive and a negative impact	I'm part of a few IVF support groups online which has helped in terms of coming together to share experiences and feelings.	Yes	Yes	I try and comment on posts where I feel I can ad value to it. But mainly just read posts/comments	Increased	No		Strongly agree	Via phone		Yes	I received a phone when HFEA announced that clinics were closing. Only because I was just about to start my medication for my FET	No		Nothing until yesterday when I was told that they should be opening up soon and was asked to update them on my day 1 of my period.	Somewhat unclear	Not so much the clinics but HFEA should have done more to keep the clinics open. They could have got the clinics to provide them with ways in which procedures could be done safely. The government never outlined any dangers to pregnant women, nor did they stop women from getting pregnant.I understand why NHS clinics might needed to close but private clinics are separate so these could have stayed …
I consent to participate.	Female	26-39	Heterosexual/Straight	Yes	Yes	Yes	I am the person who was undergoing or set to undergo fertility treatment	Confirm	Yes		Initial consultation/Nurse planning		N/A	I was unsure	My spouse	No		Put things in perspective See it as a positive longer to get body ready etc	Undecided	Was told counselling is available but no contact from clinic other than a letter to say everything had been put on hold	7	Undecided	It sometimes makes me more anxious	Yes	No		Increased	No		Agree	Via post		No		Yes	Counselling is available and we should contact the clinic if required	We haven't received any just a letter to say it was on hold	Somewhat clear	Contact, telephone appointment
I consent to participate.	Female	26-39	Heterosexual/Straight	No	Yes	Yes	I am the person who was undergoing or set to undergo fertility treatment	Confirm	Yes		Issued treatment plan and close to starting first injection/medication	Days before 1st injection	N/A	Yes, I had been anticipating it	My spouse	Yes	Told my mum	My husband tries to put me at ease. I cry every day but he tries to support me.	Disagree	Haven’t received any support off family. Other than my husband, I feel pretty alone.	1 (not coping well)	Strongly disagree	Social media just shows me people I know that have fallen pregnant so easily, accidents etc... It hurts as we have had the hardest journey I could ever imagine. People also joking about a potential baby boom after this lockdown, and I know that it will never happen for us without medical assistance.	No			Decreased	No, but I have considered it	The heartache seeing other peoples bumps/scans absolutely breaks my heart.	Disagree	Via phone		No		No		I haven’t received any support. Not a phone call, email... I check their website daily. But thats it.	Somewhat clear	They’ve offered support in the past, but nothing has been mentioned during the Covid-19 outbreak.	More awareness needs to be raised for patients of infertility treatments mental health. I have never been through a more traumatic, heartbreaking situation in my life. Nobody is asking how I am. It’s misunderstood that i’m being impatient & overdramatic. But it’s draining. Mental health for infertility patients should be supported way more than it is.
I consent to participate.	Female	26-39	Heterosexual/Straight	Yes	Yes	Yes	I am the person who was undergoing or set to undergo fertility treatment	Confirm	No	4	Issued treatment plan and close to starting first injection/medication		N/A	Yes, I had been anticipating it	My friends,Online support forums/groups	No		I’ve only talked to people who are also going through it and had their treatment postponed. No one else really understands what it’s like including those that have had treatment in the past and it worked first time	Disagree	Parents and siblings are not supportive of IVF and so aren’t supportive at any time	5	It has had both a positive and a negative impact	It’s upsetting see people post about their pregnancies or make pregnancy announcements. Fed up of people joking about the pandemic baby boom in 9 months	Yes	Yes	Write posts, comment on posts and read posts	Stayed about the same	No, but I have considered it	Can’t be bothered reading about people being sanctimonious about IVF treatment being restarted - at the end of the most of us have paid privately for our treatment with clinics no where near a hospital and with staff that aren’t redeployed	Strongly agree	Via phone		No		Yes	Regular updates Director of Clinic has been very active and vocal in talking about the closure of clinics and why it was wrong and lobbied for them to be reopened Lots of online webinars and Q&As	Really great - Create seem to have been the only ones actively pushing for the ban to be lifted and have had approval to reopen very quickly	Somewhat unclear	The government didn’t specifically ban IVF treatment it was a decision made by the HFEA - there should have been wider discussion with clinics about how they could have stayed open.
I consent to participate.	Female	40-50	Heterosexual/Straight	No	Yes	Yes	I am the person who was undergoing or set to undergo fertility treatment	Confirm	No	2	In the first half of treatment cycle		Yes	Yes, I had been anticipating it	My spouse,Online support forums/groups	No		Not feeling alone	Undecided	Have not been sure what I needed	2	Disagree	Pregnancy announcements Baby announcements People’s opinions on clinics closing/reopening	Yes	Yes	Write and comment on posts	It has fluctuated	No, but I have considered it	Things people say /post can be hurtful	Strongly disagree	Via phone		Yes	Phone calls to tell me they have a plan ready for when they reopen	Yes	Counselling	I phoned them twice and they have phoned me twice	Unsure	A better timescale What needed to happen for clinics to open
I consent to participate.	Female	26-39	Heterosexual/Straight	No	Yes	Yes	I am the person who was undergoing or set to undergo fertility treatment	Confirm	No	1	Awaiting treatment plan		No	Yes, I had been anticipating it	My spouse,My pet/s,My fertility clinic counsellor	No		I had to post phone further counselling sessions as I found it too hard to talk about ivf when we could not proceed with treatment. My husband has been a good support listening to me and my dog has been a good distraction	Agree	The counselling did not help but i am still grateful the clinic thought to provide this service (free of charge)	6	Strongly disagree	I have seen lots of posts commenting on how easy the childless must have it during lockdown. I found these posts very distressing and upsetting	Yes	Yes	I write a few posts	Decreased	No, but I have considered it	During to seeing upsetting posts	Disagree	Via email		Yes	To advise about having counselling	Yes	A free of charge counsellor	2 phone calls	Somewhat clear	No
I consent to participate.	Female	26-39	Heterosexual/Straight	No	Yes	Yes	I am the person who was undergoing or set to undergo fertility treatment	Confirm	Yes		Awaiting treatment plan		N/A	I was unsure	My spouse,My pet/s	No		Minimally. My cats and my husband and my job (NHS) are the only reasons I'm still here. I can't abandon them and I'm needed during the pandemic.	Strongly disagree	No support other than my husband and cats. The fertility clinic's message of "don't ask us for timescales, don't call us" is really upsetting.	3	I do not use social media		No			I do not use social media	I do not use social media		I do not use social media	Other	I phoned them to ask what was happening as we had heard things were going to be cancelled through our contacts at work.	No		No		None.	Somewhat unclear	The clinic could have kept in touch more, and been proactive in offering psychological support. Instead we've just been left. In my opinion the HFEA was wrong to take the steps it did. The blanket closure was excessive given the lack of evidence of risk and was very clearly about resource allocation rather than patient safety. Like many vulnerable groups, people undergoing fertility treatments we…	I am very hurt and angry about the HFEA decision and how fertility patients have been treated, as well as how other vulnerable groups have been treated. The Government should be ashamed. The lives lost and the lives of the babies who will never be born... the Government needs to take responsibility and apologise to the nation.
I consent to participate.	Female	26-39	Heterosexual/Straight	Yes	Yes	Yes	I am the person who was undergoing or set to undergo fertility treatment	Confirm	No	4 cycles of ivf	Initial consultation/Nurse planning		N/A	Yes, I had been anticipating it	My spouse,My wider family,My friends,Online support forums/groups,My fertility clinic counsellor	No		It has helped a bit but nothing anyone can say or do changes the fact that your hopes of getting pregnant are put on hold when no such advice (ie don’t get pregnant we don’t know the effect covid19 has on pregnancy) is given to the general public.	Strongly disagree	Everyone is struggling with their own lockdown issues so people don’t want to hear the infertility drama, sympathy is at an all time low as people think ivf and infertility is low priority in the current situation.	6	I do not use social media	I stopped using social media 18mths ago due to the additional distress it caused	Yes	Yes	Mostly I read posts at the moment and sometimes reply to others	I do not use social media	I do not use social media		I do not use social media	Via email		Yes	I received a generic email which was rather unhelpful and lacking in guidance. Since then I have chased the clinic via email and got no response. I had an appointment with the clinic counsellor who arranged for someone to call me so I could ask questions.	Yes	Counsellor appointment	I’ve had a couple of generic emails. I chased them for someone to talk to about specifics and only got a response when the counsellor prompted them to call me.	Somewhat unclear	The clinic should have responded in a timely manner to emails. The HFEA could have published more frequent updates.	The HFEA should not have used “we don’t know the impact of COVID on pregnancy” as an excuse to close clinics if the wider medical guidance doesn’t communicate the same message ie don’t get pregnant.
I consent to participate.	Female	26-39	Heterosexual/Straight	No	Yes	Yes	I am the person who was undergoing or set to undergo fertility treatment	Confirm	Yes		Issued treatment plan and close to starting first injection/medication	Was due to start injecting buserelin on the Friday and was called on the Tuesday before	No	Yes, I had been anticipating it	My spouse,My friends,My colleagues	No		Lots of my friends and colleagues are very pragmatic and we talked about the benefits of it being cancelled during this uncertain time rather than the negatives	Agree	We were relieved that the decision to go ahead with IVF during the pandemic had been taken out of our hands	9	Disagree	Lots of posts about ‘lockdown baby boom’ and more time to see everyone else having babies / becoming pregnant are a little annoying if you can’t even get started on a proactive process such as IVF treatment	Yes	Yes	Purely to read others posts really. I responded privately to one person who asked what clinic people were at but that was it. I rarely comment or write posts.	Increased	No		Strongly agree	Via phone		Yes	A nurse rang last week to say that they would be applying on the 11th May to reopen and that I was one of the first on the list to get started again. She said she couldn’t give a timeframe but when they did I’d be one of the first.	No		A phone call to say it was cancelled and a phone call to say things would begin to start again but not sure when	Somewhat clear	Some indication of how it may work when it starts up again - e.g. older patients first/ low AMH / other reasons etc or whether it would literally be starting up from where it left off.
I consent to participate.	Female	26-39	Heterosexual/Straight	No	Yes	Yes	I am the person who was undergoing or set to undergo fertility treatment	Confirm	Yes		Other	Waiting for my FET	N/A	I was unsure	My spouse,Online support forums/groups	No		The online forum helped me to share my frustration and fears. Also to stay informed.	Strongly disagree	All communication with clinic was through clinics website which was updated twice in those weeks telling people to be patient.	3	Strongly disagree	I was on verge of deleting social media as it reminded me of babies etc constantly but couldnt delete as wanted to stay in touch with family	Yes	Yes	I write posts with my questions and i support others that need it on a bad day or answer their questions with my experience	Stayed about the same	No, but I have considered it	Reminds me of Infertility too much.	Disagree	Other	They didnt. I had to read it from their website	No		No		Nothing. Only a website post	Somewhat clear	Give us realistic timelines
I consent to participate.	Female	26-39	Heterosexual/Straight	No	Yes	Yes	I am the person who was undergoing or set to undergo fertility treatment	Confirm	No	1 round with 1 fresh transfer resulting in a stillbirth at 27 weeks. Waiting for a FET.	Awaiting treatment plan	I was waiting for a FET after losing my daughter in January at 27weeks.	N/A	Yes, I had been anticipating it	My spouse,Online support forums/groups,My pet/s,Other counsellor	No		It’s let me release some of my pent up feelings but hasn’t helped much the only thing that would help is having my FET.	Strongly disagree	Not a word from the clinic at all and they only provide a counsellor once every 5 weeks. I have to look for the support where I can myself.	1 (not coping well)	It has had both a positive and a negative impact	I have a private Instagram account for fertility and I use the health unlocked fertility network forum both were helping but now they are full of other people’s excitement about clinics opening while in Scotland they still aren’t. I can’t use Facebook any more it’s full of idiots posting complaints about being stuck at home with their kids.	Yes	Yes	I post sometimes asking what news people have heard seeing as our clinic as usual refuses to communicate.	It has fluctuated	No, but I have considered it	Facebook is pointless and full of posts of the mum challenge and people moaning about being stuck at home with their kids. It’s too hard. I report troll comments that I see as well and they never remove them whereas insta and Twitter do.	Strongly agree	Via phone		No		No		We had the call to say it was cancelled where she told us we’d still be seen at the same time which obviously we won’t be. We had a telephone consultation where he told us it was “unfortunate” our daughter died and then gave some vague waffle about what would happen next. We have had 1 counselling appointment in this whole time from them. They have told everyone not to call and do not communicate…	Very unclear	More regular updates, more explanation as to why I can go to B&Q but not have medical treatment that I need. More clarification on how they intend to keep waiting lists down now they’ll see less people and definitely clarification on whether or not Scotland is allowed to reopen treatment too. I would have liked our clinic to actually contact us and ask if we had questions and give us whatever inf…	It’s genuine torture. I feel it’s discriminatory as fertile people are not being told to stop making babies they are in fact joking about baby booms. It’s also discriminatory that just because I’m in Scotland I’m not allowed treatment. Our clinic staff are not being used elsewhere in the NHS so it’s absolute nonsense.
I consent to participate.	Female	26-39	Heterosexual/Straight	No	Yes	Yes	I am the person who was undergoing or set to undergo fertility treatment	Confirm	No	1	In the second half of treatment cycle		N/A	Yes, I had been anticipating it	My spouse,My wider family,My friends	No		I have always had support from my friends and family.and husband	Strongly agree	Na	8	Disagree	Alwaya negative	Yes	Yes	Write posts comments	Increased	No		Agree	Via phone		No		Yes	Counselling	Website updated	Very clear	Na
I consent to participate.	Female	18-25	Heterosexual/Straight	No	Yes	Yes	I am the person who was undergoing or set to undergo fertility treatment	Confirm	Yes		Initial consultation/Nurse planning		No	Yes, I had been anticipating it	Online support forums/groups,My pet/s	No		Stopped me from giving up and going crazy	Undecided	I feel like my clinic have provided zero emotional support and have failed to keep in touch when they may have been support in itself. Even a generic email would have gone a long way.	8	It has had both a positive and a negative impact	Social media in terms of groups and pages help me as I can speak to and read about people in the same situation. However with social media comes friends and family with sometimes insensitive and idiotic posts	Yes	Yes	Read posts often and very rarely write my own	Stayed about the same	No		Strongly agree	Via post		No		No		I initially received nothing from my clinic and had to ring myself numerous times as I had a scan booked and needed confirmation as to whether it would go ahead. During this phone call I asked about further consultation etc and after this was then sent a letter with further info (appt changed to telephone etc). The most ‘support’ offered has been small print on a letter reminding me of their coun…	Somewhat clear	More communication.
I consent to participate.	Female	26-39	Heterosexual/Straight	No	Yes	Yes	I am the person who was undergoing or set to undergo fertility treatment	Confirm	Yes		After egg collection	I was just about to do FET due to PGD	No	Yes, I had been anticipating it	My spouse,My wider family,My friends,My colleagues	No		Just being to chat about it helped a lot.	Strongly agree	Well supported by all	9	It has had both a positive and a negative impact	I haven't found its affected me really.	No			Stayed about the same	No		Strongly disagree	Via phone		Yes	Asking if I need support or to chat.	Yes	Councillor	When I have had anything to ask they are always there	Very clear	No
I consent to participate.	Female	26-39	Heterosexual/Straight	No	Yes	Yes	I am the person who was undergoing or set to undergo fertility treatment	Confirm	Yes		Awaiting treatment plan		N/A	No, I was not at all anticipating it	My spouse,My wider family,My friends	No		N/a	Disagree	N/a	5	It has had both a positive and a negative impact	It’s good to know that others feel the same but sometimes I feel bombarded with negativity	Yes	No		Stayed about the same	No, but I have considered it	Constant uncertainty	Strongly disagree	Via phone		No		No		N/a	Very clear	N/a
I consent to participate.	Female	26-39	Heterosexual/Straight	No	Yes	Yes	I am the person who was undergoing or set to undergo fertility treatment	Confirm	No	1 cycle 6 transfers	Issued treatment plan and close to starting first injection/medication		N/A	Yes, I had been anticipating it	My spouse,My colleagues,Online support forums/groups	No		It has helped knowing other people feel similar.	Undecided	I feel there should have been more support from the clinic.	5	Disagree	It can be hard seeing pregnancy announcements and people moaning about having children home. However the ttc community online has been a great support.	Yes	Yes	Write, read and comment on posts and have certain people I message.	It has fluctuated	No		Agree	Via phone		Yes	One phone call a week later which was really helpful but nothing since which has been hard.	No		As said above nothing apart from an initial phone call.	Somewhat clear	Contacted more by phone or email and given potential dates to go back.
I consent to participate.	Female	26-39	Heterosexual/Straight	No	Yes	Yes	I am the person who was undergoing or set to undergo fertility treatment	Confirm	No	Four transfers (2 fresh)	In the first half of treatment cycle	I was waiting for a bleed and downregulating	No	Yes, I had been anticipating it	My spouse,My friends	No		My husband has of course been there for me but I have received zero support or communication from my NHS clinic, which has been devastating/torturous.	Strongly disagree	I think I have most needed support from my clinic. I feel helpless and like I don't matter. There seems to be no end in sight to those feelings either.	2	Disagree	It has been really hard to see the various posts about how hard it is for mum's in lockdown, or pregnancy announcements. It also makes me extremely anxious now that some clinic have opened to see how others have got the go ahead.	Yes	Yes	I write posts, read and comment.	Increased	No, but I have considered it	I just don't want to see how other's reproductive life is moving forward.	Strongly agree	Other	They sent a text. A week after the fact and I had still been injecting.	No		No		They have update their website twice with vague statements. When I email them, they ignore my questions and just send a generic reply with my name spelt incorrectly.	Very clear	I wish my clinic had set-up a social media channel and encourage patients to follow them there for updates. I wish they had called me to tell me to stop taking my drugs rather than fail to return my calls. I wish they would just let us know when they would be able to see this, or at least tell us when we may know.	I have asked my clinic four times over the last year for a referral to a counsellor for help. Each time, nothing materialised. It wasn't until last week they gave me an appointment, which will be at the end of June.
I consent to participate.	Female	26-39	Gay/Lesbian	No	Yes	Yes	I am the person who was undergoing or set to undergo fertility treatment	Confirm	Yes		In the first half of treatment cycle	7 days into injections for down regulation	Yes	I was unsure	My spouse,My wider family,My colleagues	No		reassurance, help me distress, cheer me up	Undecided	Didnt receive one phonecall from the clinic after our treatment got cancelled	5	It has had both a positive and a negative impact		No			Stayed about the same	No		Agree	Via phone		No		No		nothing 👎🏼	Very clear	Send an email of support or just asking how we are doing
I consent to participate.	Female	26-39	Heterosexual/Straight	No	Yes	Yes	I am the person who was undergoing or set to undergo fertility treatment	Confirm	Yes		In the second half of treatment cycle	I was at my last stims scan and would have had my egg collection on the following Monday	Yes	Yes, I had been anticipating it	None of the above	No		I haven’t really had any support. Everyone just says fingers crossed for next time.	Strongly disagree	None	5	It has had both a positive and a negative impact	I started listening to the big fat negative podcast and interacting on a suppprt group	Yes	Yes	I’ve written a few and responded to a few	Stayed about the same	No, but I have considered it	So many baby announcements, April fools day jokes & comments about the covid baby boom	Strongly agree	Via phone		No		No		Absolutely zero	Somewhat clear	After the HFEA announcement it would’ve been nice for my clinic BWH to contact us to tell us their plan. Still no word from them despite emailing	Hoping that treatment will resume first
I consent to participate.	Female	18-25	Heterosexual/Straight	No	Yes	Yes	I am the person who was undergoing or set to undergo fertility treatment	Confirm	No	1 frozen cycle	In the first half of treatment cycle	Had started some medication for transfer 4th may	N/A	I was unsure	My spouse,Online support forums/groups	No		Part of a Facebook support group for our clinic and we have all been talking most days. Kept me thinking positive when I've been struggling to do that.	Undecided	No support from clinic and very little communication from them	5	It has had both a positive and a negative impact		Yes	Yes	Write posts, pm with some other members, comment on posts	Increased	No		Strongly agree	Via phone		No		No		I emailed them and had a very vague reply from them. Nothing other than that.	Somewhat clear	My clinic to be more prepared for when they were allowed to reopen. HFEA - no, their communication is great
I consent to participate.	Female	26-39	Heterosexual/Straight	No	Yes	Yes	I am the person who was undergoing or set to undergo fertility treatment	Confirm	No	1	In the first half of treatment cycle	I was at down regulation stage and was due to start injections about one week later	Yes	I was unsure	My spouse,My wider family,My friends,My colleagues,Online support forums/groups,My pet/s	No		My family were very supportive for my husband and me. Some of my colleagues have been supportive too.	Agree	My family have been regularly checking on me and keeping in contact. They were just as upset about it as we were.	5	Disagree	On social media people started making jokes that there would be a Baby Boom and this is very difficult when IVF patients are not allowed to get pregnant. It is also difficult when people do ‘daily mum challenges’ and moan about being in lockdown with their children.	Yes	No		Increased	No, but I have considered it	I considered coming off Facebook for a while but it is important for me to connect with family and friends during lockdown.	Agree	Via phone		Yes	They messaged me on the online portal to check how I was getting on and make sure I was ok.	Yes	They said I can contact them anytime and also the counselling service was offering online sessions.	I received one or two messages which was lovely and I felt as though they were there for me if I needed them. I didn’t feel the need to contact them but could have done if I needed to.	Somewhat clear	It would have been useful to have a time frame although I appreciate that may not have been possible. Some members of my online IVF support group commented that the treatment may be stopped for up to a year and this was very worrying.	I understand why the clinics were closed initially because of the government advice and the situation. However, it was very difficult without a time frame for reopening. I have low AMH so felt that time was running out and I may have missed my chance. I coped with the lockdown by trying to be proactive - researching different clinics in the uk and abroad (in case this round fails) and also losing…
I consent to participate.	Female	26-39	Heterosexual/Straight	No	Yes	Yes	I am the person who was undergoing or set to undergo fertility treatment	Confirm	Yes		Awaiting treatment plan		N/A	I was unsure	My spouse,My wider family,My friends,My colleagues,Online support forums/groups,My pet/s	Yes	To spread awareness of the difficulties people like us are facing with infertility.	Trying to keep calm and reduce stress and anxiety. I am taking each day as it comes and having lots of ups and downs. It is difficult not being able to see family or know what will happen in regards to treatment in the future.	Undecided	Famil have contracted me via social media. We had to call our clinic for support and our doctor did get back to us to explain some upsetting results over the phone but we waited weeks and were very stressed.	5	It has had both a positive and a negative impact	I have used support groups and done research into supplements etc however I have also seen a lot of pregnancy announcements, people discussing a 'covid baby boom' and people selling items related to 'lockdown babies' which has been difficult.	Yes	Yes	Yes I have been checking Facebook groups/pages daily, I both read, comment and write posts.	Increased	Yes	I have blocked certain content from my feed such as baby/pregnancy item advertisements and have unfollowed some trying to conceive groups due to some silly questions on them and constant baby talk and positive tests.	Strongly agree	Via post		No		No		I contacted the clinic to discuss some results that we had that we didn't understand and didn't know what they would mean for us moving forward. The doctor did eventually call us to discuss this which we were appreciative of, she could not advise on further treatment timescales due to the virus.	Unsure	Some offer of support would have been nice, however I do understand that these are unprecedented times.
I consent to participate.	Female	40-50	Heterosexual/Straight	No	Yes	Yes	I am the person who was undergoing or set to undergo fertility treatment	Confirm	No	4	In the first half of treatment cycle		Yes	I was unsure	Online support forums/groups,My pet/s,My fertility clinic counsellor	Yes	because neighbours are pregnant	Clinic councellor (and staff ) have been hugely helpful as have the on line forums	Undecided	family/friends minimal support / interest	3	It has had both a positive and a negative impact	Social media impact can be pos and neg ( not necessarily ) associated with IVF issues	Yes	Yes	all of the above	Increased	No		Agree	Via phone		Yes	yes , 1 email, generally i had to request/ring/email	Yes	counselling website updates	free counselling, much needed i have received support and info only when i have requested it from the clinic	Somewhat unclear	yes , be more specific about what groups they are liasing with / communicating with is it government? Is it patient support groups ?	The updates were not regular enough and vague . I think that if this is repeated with another closure that people wont cope very well. It is too stressful sadly . there was a couple of podcasts from HFEA, very helpful, broadcast on The fertility Podcast
I consent to participate.	Female	26-39	Heterosexual/Straight	No	Yes	Yes	I am the person who was undergoing or set to undergo fertility treatment	Confirm	No	1	After egg collection	We were informed that any successful embryos would have to be frozen	No	Yes, I had been anticipating it	My spouse,My wider family,Online support forums/groups	Yes	I found i struggled with the news and couldn't hide it from people	Was good to talk to others and explain the situation. I think it made friends and family understand why i was feeling quite upset and anxious	Agree	Just people listening and taking through my feelings helped but I think more support could have been offered by clinic	5	It has had both a positive and a negative impact	Ivf social groups have helped but theres also been alot of negative comments/media on ivf treatments and that's been extremely hard and upsetting to read.	Yes	Yes	Just asking more advice on group chats and talking through next steps of treatment	Increased	No		Strongly agree	In person		Yes	I had a quick follow-up with a Dr but they couldn't tell me much, I also have received an email about being on a waiting list to re-start just this week.	No		Given email address of nurses to contact if needed	Somewhat clear	Emails direct to patients keeping them up-to-date
I consent to participate.	Female	26-39	Heterosexual/Straight	No	Yes	Yes	I am the person who was undergoing or set to undergo fertility treatment	Confirm	No	3 altogether	Awaiting treatment plan	After a third failed cycle including one mmc I've been anxiously awaiting for a frozen embryo transfer from cycle 1. I have none frozen from subsequent cycles.	N/A	No, I was not at all anticipating it	Online support forums/groups	Yes	I have felt unable to cope. I felt like I was drowning in my own grief. The uncertainty has been killing me since I'm nearly 40	I've had none. Family, friends and partner don't understand. I've tried to seek help from like minded women on online forums but they're equally as traumatised by the suspension of fertility treatments. I've had zero support from my clinic since my miscarriage in December and zero support following my recent third failed cycle. I now desperately waiting to transfer a frozen embryo I have left oth…	Strongly disagree	None	1 (not coping well)	Disagree	It exasperates mental health. Whilst these groups try to be positive, they are full of desperate women longing to be mothers, sometimes full of twenty somethings with years ahead of them and often women who like me have suffered unexpected loss following a positive pregnancy test. Predominantly Women in pain and full of anguish. The reality for me is that I'm nearly 40 with egg quality and amh di…	Yes	No		Increased	No		Strongly agree	Other	They didn't. I have had to email them every step of the way.	No		No		None. I've had to email them repeatedly. To this day, they still haven't applied to the hfea to reopen and don't plan to until some time next week. Totally cheesed off since over 60 clinics have now reopened. It's really upsetting especially when every day is too long with ivf.	Very unclear	My clinic should be applying immediately to reopen. They literally have no sense of urgency My clinic shouldve been updating their website and fb page. The haven't. My clinic shouldve contacted every single patient My clinic shouldve been more transparent. They've told many different patients different timescales for treatments. One as ludicrous as 12 weeks after reopening to only then deny this …	It's disgraceful
I consent to participate.	Female	26-39	Gay/Lesbian	No	Yes	Yes	I am the person who was undergoing or set to undergo fertility treatment	Confirm	Yes		Awaiting treatment plan		N/A	Yes, I had been anticipating it	My spouse	Yes	Sick of people complaining about their kids in lockdown	No emotional support received other than spouse	Disagree	No support from clinic, limited from friends, nothing from family	3	Disagree	The forums and Facebook groups are so negative I may come off them.	Yes	Yes	Write, read and comment	Increased	No		Agree	Via email		No		No		Nothing at all	Somewhat unclear	Yes more communication about timelines and waiting lists
I consent to participate.	Female	26-39	Heterosexual/Straight	Yes	Yes	Yes	I am the person who was undergoing or set to undergo fertility treatment	Confirm	Yes		Issued treatment plan and close to starting first injection/medication	They cancelled my drug appointment a week before I was due to pick up my drugs	No	Yes, I had been anticipating it	My spouse,Online support forums/groups	No		The online forums have been the best as it’s people going through the same thing so you don’t feel so alone. Also you see people who are in a worse situation (cancelled mid cycle, older) and realise we are relatively ok/lucky	Agree	Clinic has updated website regularly and forum has answered other questions I had	9	Agree	It’s been ok. I think that’s mostly because I already have a child so I don’t feel the same struggle as childless couples. I think if I didn’t it might be hard as there are a lot of fb posts related to being a mum/ having children etc	Yes	Yes	I comment on posts and have written a couple. Read a lot more. Check multiple times a day what others have written.	Increased	No		Strongly agree	Via phone		Yes	I was called by them several weeks after the clinic closed (actually they phoned me 3 times in one day, which made me think they hadn’t organised their lists very well) just to say it was cancelled and they didn’t know when it would be open, check website etc	No		They said just to keep checking website.	Very clear	Not sure there is really. It is such an unknown situation that I think they have been doing their best
I consent to participate.	Female	26-39	Heterosexual/Straight	No	Yes	Yes	I am the person who was undergoing or set to undergo fertility treatment	Confirm	Yes		Awaiting treatment plan		N/A	I was unsure	My spouse	No		On one hand has been less stressful as have been able to park thinking about the treatment. However as time has gone on I feel like the opportunity to become parents is slipping away. Have not had much chance to discuss with family/friends that know, just my husband, has helped a little but have good days & bad.	Undecided	See above comments	6	Strongly disagree	Seeing posts by others about their children and parent exclusive posts on social media has upset me, considering not using social media as I have in the past	No			Increased	No, but I have considered it	To avoid seeing all the happy family posts	Disagree	Via phone		No		No		None, feel like I don’t want to trouble them at the moment as they are an nhs clinic but would like to know when they are likely to open especially as there have been announcements in the news about fertility treatments starting again	Unsure	I would have liked to have received updates about timescales for opening up, beginning treatment & likely waiting times	I am a little concerned about the risks of coronavirus if clinics open up soon, whilst I’m sure they will be well prepared to minimise risks I have asthma so am nervous about contracting the virus. Also it has been difficult that don’t have the opportunity to see friends/family very much, or to go on holiday or visit nice places to take my mind off the situation.
I consent to participate.	Female	26-39	Heterosexual/Straight	No	Yes	Yes	I am the person who was undergoing or set to undergo fertility treatment	Confirm	Yes		Issued treatment plan and close to starting first injection/medication	Was due to have an IVF ICSI cycle in tandem with husbands Micro-Tese operation	N/A	Yes, I had been anticipating it	My spouse,My wider family,My friends	No		It’s impossible for anyone not going through infertility to understand. So when people said “oh it won’t be long until it starts again” they are totally unaware of the emotional strain and psychological affect it has. It put us back a further 4 months and that’s after we have already been waiting 2 years.	Strongly disagree	People can only say so much. If they don’t understand what you are going through it’s difficult for them to truly relate	5	Disagree	During coronavirus people have just complained about their children and families on social media or announced surprise accidental pregnancies. Obviously none of those things are helpful for infertile couples to see	Yes	Yes	Read daily for tips and sharing info. Comment occasionally	Stayed about the same	No		Strongly agree	Other	They didn’t contact me. I had to phone them	Yes	A generic email stating when treatment was likely to restart	Yes	An email with the support number	3 emails	Very clear	Guidance was pretty clear not much more they could have done in the circumstances
I consent to participate.	Female	26-39	Heterosexual/Straight	No	Yes	Yes	I am the person who was undergoing or set to undergo fertility treatment	Confirm	Yes		Initial consultation/Nurse planning		N/A	No, I was not at all anticipating it	My spouse,My wider family,My friends	Yes	Because I am so upset and disappointed about waiting, I’ve felt I needed to explain why this is.	My mum has been the most supportive. Validating my feelings mostly so I don’t feel like I’m an idiot getting upset. Most people don’t understand	Undecided	I cannot get very good answers from the clinic about anything changing. Told me I was wrong when I said the government said things can start again, told me ‘non urgent’ appointments are cancelled until further notice. Bad choice of words I’d say due to the fact I feel it’s very urgent to me!	4	Strongly disagree	Mum challenges on Facebook, people talking about getting pregnant by accident because of all the spare time they have. Peoples opinions on why fertility treatment is not urgent. Mostly happy mum pictures and babies. I cannot conceive naturally anymore at all. It’s just too hard to see it all. I deactivate it for quite Long periods of time.	Yes	No		Decreased	Yes	I just can’t see things so I turn it off so I don’t get upset about things quite as much.	Strongly disagree	Other	They sent a letter saying it would be a phone call then when that didn’t happen I had to call them to find out it had been cancelled and would be cancelled until further notice.	No		No		None except for when I have called them. Not always been a pleasurable/helpful experience	Somewhat clear	Tell us whether nhs hospital clinics can start tests/treatment/appointments. I am so unclear about what can and can’t start.
I consent to participate.	Female	26-39	Heterosexual/Straight	No	Yes	Yes	I am the person who was undergoing or set to undergo fertility treatment	Confirm	Yes		Awaiting treatment plan		No	Yes, I had been anticipating it	My spouse,My wider family	No		I have had the support but nothing can console you when all you want is a family. I have tried being positive knowing it will happen eventually but am worried how long it will take.	Undecided	Family have been extremely supportive and my partner	3	Disagree	Seeing other people families together has been hard. People moaning about their kids when that’s all I want.	Yes	No		Decreased	No		Agree	Via phone		No		No		Haven’t really. Just waiting	Unsure	Na
I consent to participate.	Female	26-39	Heterosexual/Straight	No	Yes	Yes	I am the person who was undergoing or set to undergo fertility treatment	Confirm	Yes		Issued treatment plan and close to starting first injection/medication		N/A	Yes, I had been anticipating it	My spouse,My pet/s,My fertility clinic counsellor	No		I found it good chatting to the clinics councillor. She assured me I was justified to feel so upset/ disappointed about things being cancelled. And I did not get this from any other family member or friend.	Disagree	Apart from my husband and some family members, no one else has even bothered to acknowledge it.	2	It has had both a positive and a negative impact		Yes	No		It has fluctuated	No, but I have considered it	Every day there seemed to be announcements of pregnancy or the arrival of babies. And it just made me more upset.	Strongly agree	Via phone		No		Yes	The councillor.	My clinic has not contacted me. And have put on a few updates on the website and Facebook page	Very clear	I would maybe if liked my clinic to contact me once for reassurance
I consent to participate.	Female	26-39	Heterosexual/Straight	No	Yes	Yes	I am the person who was undergoing or set to undergo fertility treatment	Confirm	Yes		Issued treatment plan and close to starting first injection/medication	Was about to take a pill so they can start controlling my irregular cycles	No	I was unsure	My spouse,My wider family,My colleagues	No		Was reassured that it would be back on track soon	Strongly agree	Reassurance	9	Strongly agree	Have been blogging to pass the time/ take my mind off of things	Yes	No		Increased	No		Agree	Other	Social media	No		No		Non	Unsure	No	We have been trying for nearly 4 years. I was waiting for my new cycle to start so that I could start taking my ivf medication and it never came! I am now 11 weeks 6 days pregnant , naturally! I believe this is due to relaxing knowing that ivf was going to start soon
I consent to participate.	Female	26-39	Heterosexual/Straight	No	Yes	Yes	I am the person who was undergoing or set to undergo fertility treatment	Confirm	Yes		Issued treatment plan and close to starting first injection/medication	Although we had the treatment plan, there was still a long waiting list to actually start at our NHS clinic for example we received our plan in March but told unlikely to start until September - that was even before coronavirus impacted the clinic	N/A	I was unsure	My spouse,My wider family,My colleagues	No		A work friend has been a big support. Close friends who I originally told not so supportive	Disagree	No one really understands how fertility issues effect you mentally	5	It has had both a positive and a negative impact	Nice to see other people in the same situation, and can ask questions. But on the other hand hearing sad stories from other people can be depressing and cause anxiety eg hearing about miscarriage	Yes	Yes	Facebook ivf group	Increased	No, but I have considered it	I removed all the social media apps from my phone for the New Year but have re added them again	Strongly agree	Via email		No		No		Very minimal communication from the nhs clinic so we are now looking at private clinics	Very clear	Would have been good to have communication from my nhs clinic
I consent to participate.	Female	26-39	Heterosexual/Straight	No	Yes	Yes	I am the person who was undergoing or set to undergo fertility treatment	Confirm	No	One previous and 2fets previously	Issued treatment plan and close to starting first injection/medication		N/A	Yes, I had been anticipating it	My spouse	No		Husband always there to support talk and care for me	Disagree	Clinic isnt answering calls including councelling services. Family states its not important in the currwnt situation	4	Disagree	Last fet I had a misscarriage at 13 weeks. As i had previously looked online for baby items every 4th post is a baby advert	Yes	No		Decreased	No		Disagree	Via phone		No		No		Only the original phone call.	Unsure	Allow phone calls for updates I called clinic and the only time ti get through they told me they will send a letter when there back open with appointments I asked could I phone fortnightly to check progress and book appointment when available I was told no I would recieve a letter
I consent to participate.	Female	26-39	Heterosexual/Straight	No	Yes	Yes	I am the person who was undergoing or set to undergo fertility treatment	Confirm	No	1	In the first half of treatment cycle		N/A	Yes, I had been anticipating it	My spouse,Online support forums/groups	No		Since my first round failed, we told no one about our second round except for my personal trainer as I have been losing weight for treatment. I deal with my emotions alone and although I try to be open with my partner, I do struggle to put my point across well as he already has children from a previous relationship. The IVF Support UK Group on Facebook has been invaluable when I’ve been at my low…	Agree	I’m happy with the level of support received. I am a pretty private person and have kept my treatment quiet	8	It has had both a positive and a negative impact	The support networks on Facebook for IVF are amazing and there is no judgement. Since my first round failed, I have struggled to see other people’s pregnancy announcements and updated and the ‘10 days of being a mum’ photos as it’s a painful reminder of what I don’t have.	Yes	No		Stayed about the same	No		Disagree	Via phone		No		No		I haven’t had any comms since my treatment was cancelled but their website is regularly updated. I called to see if I could restart when I heard they had been approved to reopen	Very clear	No	No
I consent to participate.	Female	26-39	Heterosexual/Straight	No	Yes	Yes	I am the person who was undergoing or set to undergo fertility treatment	Confirm	Yes		Issued treatment plan and close to starting first injection/medication	From our last consultation in March we was due to start everything 3 weeks from then.	N/A	I was unsure	My spouse,My wider family,My friends,Online support forums/groups,My pet/s	No		My very small circle around me have been great, they've tried to say the right things to be supportive but I think mostly the online groups are more helpful as they can actually relate to you	Agree	From Family & friends mainly	5	It has had both a positive and a negative impact	I've found I'm more sensitive because of trends that have been going online. Like the 10 days of motherhood pictures. In lockdown I am on social media more than ever so it's unavoidable to see this much on your feeds.	Yes	Yes	I read majority of people's posts on the page. I have also posted more as I've been doing alot of reading/research with my free time so figured these people that have been or are going through this are the best ones to help and advise.	Increased	No, but I have considered it	I have previously decided to unfollow any pages of pregnancies etc so it's not salt in the wound and with trends circulating, people moaning about being stuck at home with children has been upsetting as id give anything to be home with a child.	Strongly agree	Via phone		No		No		No communication has been made since the initial cancellation call. We was able to have our Zoom councelling arranged but otherwise we have only communicated because I asked for my results of previous blood tests.	Very clear	I'd have liked to have been informed from my unit of how the clinic would get back to working etc and our options. But I do understand its hard to say when it's all so unknown
I consent to participate.	Female	26-39	Heterosexual/Straight	No	Yes	Yes	I am the person who was undergoing or set to undergo fertility treatment	Confirm	Yes		Awaiting treatment plan		N/A	I was unsure	My spouse,My friends,Online support forums/groups,My pet/s	Yes	So people would stop talking to be about children	At times	Agree	My friends have been supportive	4	It has had both a positive and a negative impact	Seeing a lot of negative post about covid	Yes	No		Decreased	No		Disagree	Via phone		No		No		None	I have not looked at the HFEA communication	I don’t think they could really do anything maybe a phone call to explain but I understand why they closed
I consent to participate.	Female	26-39	Heterosexual/Straight	No	Yes	Yes	I am the person who was undergoing or set to undergo fertility treatment	Confirm	No	1	The day of egg collection or IUI		Yes	Yes, I had been anticipating it	My wider family	Yes	not sure, think because the transfer dudnt ho sgead so no longer had anything to hide	just having people to talk too for additional support.	Agree	as above	7	Disagree	online people have been saying IVF should not be recommenced as its not urgent, and anyone receiving NHS funding should be ashamed! Also the 10 Day Being A Mum Challenge on Facebook is extremely upsetting	Yes	Yes	I offer words of support and guidance to others. I also learn things from other members posts.	Increased	No		Strongly agree	Via phone		No		No		None. However I am with an NHS clinic whereby staff were deployed to deal with the coronavirus, so I completely understand.	Very clear	No	No
I consent to participate.	Female	26-39	Heterosexual/Straight	No	Yes	Yes	I am the person who was undergoing or set to undergo fertility treatment	Confirm	Yes		In the first half of treatment cycle		No	I was unsure	My spouse,My wider family,My friends	Yes	We’re not keeping it a secret and I wanted people to engage with their mps to get treatment recommencement a priority	My main stressor was work. I handed in my notice before covid which has led to my unemployment. However, tricky as this is, I am happier and more ready for treatment now.	Agree	Initially, I had a week of real despair but on reflection, I have been happier and required less support as I have lots of time for self care. Part of the better wellbeing g may be that my treatment is back on.	7	It has had both a positive and a negative impact	Good for sharing information and signposting other people to my wellbeing. Interesting to see how other people are dealing with their fertility problems.	Yes	No		Stayed about the same	No		Strongly agree	Via phone		Yes	To restart treatment. Very helpful!	Yes	Access to online counselling sessions	Limited. But there was not very much time between cancellation and recommencement	Somewhat clear	Not stopped treatment. There was not evidence that it causes damage and was hurtful that the government did not advise all couples to stop ttc.
I consent to participate.	Female	26-39	Heterosexual/Straight	No	Yes	Yes	I am the person who was undergoing or set to undergo fertility treatment	Confirm	Yes		Issued treatment plan and close to starting first injection/medication		No	Yes, I had been anticipating it	My spouse,My wider family,My friends,My colleagues,Online support forums/groups	No		Knowing that people care about us.	Agree	The clinic have been really supportive and have kept us updated.	8	It has had both a positive and a negative impact	Support groups have helped. But people sharing other rubbish hasn’t helped. I try to avoid the news.	Yes	Yes	Comment on posts and read posts mainly.	Stayed about the same	No		Agree	Via phone		Yes	Telephone and emails from fertility nurse at the clinic.	Yes	Patient only Facebook group. And free counselling if required.	I have had amazing and frequent support from the fertility nurses at the clinic. Contact me almost daily to see how I’m doing.	Somewhat clear	No.	I wish they’d reconsider partners being allowed in the clinic with me. Due to start first round of IVF next week but my partner has to wait in the car.
I consent to participate.	Female	26-39	Heterosexual/Straight	No	Yes	Yes	I am the person who was undergoing or set to undergo fertility treatment	Confirm	Yes		Issued treatment plan and close to starting first injection/medication		Yes	Yes, I had been anticipating it	My friends,Online support forums/groups	No		reading about others stories and similar situations	Disagree	Clinic did not provide any support at all, and were awfull comunicating	8	Undecided		Yes	Yes	read and write posts	Increased	No		Strongly agree	Via phone		No		No		The amount of support was zero. The amount of communication was nearly none appart from the times I have reached out to them and even so more than once they were supposed to call me back and never did.	Unsure	simply more communication and support from clinic
I consent to participate.	Female	26-39	Bisexual	No	Yes	Yes	I am the person who was undergoing or set to undergo fertility treatment	Confirm	Yes		In the first half of treatment cycle	Was a few weeks into taking down reg drugs	No	I was unsure	My spouse	No		It has been cancelled twice during the covid 19 outbreak. I now have to delay treatment due to work commitments. No support can really help with that.	Agree	People have been understanding and said sorry	3	Strongly disagree	It's hard seeing everyone perfect little families and knowing I probably won't ever have what other people take for granted	Yes	Yes	Messages and i read posts	Stayed about the same	No		Strongly disagree	Via phone		Yes	They said i could begin treatment again so I did then the hfea cancelled it again.	No		None.	Very unclear	Not cancelled if you had begun treatment. Other people have had routine appointments and there were measures that could have been taken to reduce the risk.
I consent to participate.	Female	26-39	Heterosexual/Straight	No	Yes	Yes	I am the person who was undergoing or set to undergo fertility treatment	Confirm	No	2	Awaiting treatment plan		N/A	Yes, I had been anticipating it	My spouse,Online support forums/groups	No		My husband has kept me distracted by refurbing our house	Undecided	I have had no support at all from my clinic which was disappointing	4	It has had both a positive and a negative impact	My IVF and Misscariage after IVF support groups are great but constant baby announcements very hard to see.	Yes	No		It has fluctuated	No		Agree	Via phone		No		No		Zero	Somewhat clear	N/A
I consent to participate.	Female	26-39	Heterosexual/Straight	No	Yes	Yes	I am the person who was undergoing or set to undergo fertility treatment	Confirm	No	One	Issued treatment plan and close to starting first injection/medication	Was awaiting period to start second round of super ovulation and IUI	N/A	Yes, I had been anticipating it	My spouse	No		I have only had support from my husband as this is best for me	Undecided	My husband and I have sufficiently supported each other	6	Strongly disagree	There seems to be more posts about children and pregnancy since the pandemic began	Yes	No		Stayed about the same	No		Strongly disagree	Other	I phoned to arrange an appointment and their answer machine recording told me	No		No		None	Somewhat unclear	Maybe contacted me to see how I was and make me aware that they are still facilitating our treatment when they are able to
I consent to participate.	Female	26-39	Heterosexual/Straight	No	Yes	Yes	I am the person who was undergoing or set to undergo fertility treatment	Confirm	Yes		Initial consultation/Nurse planning		N/A	Yes, I had been anticipating it	My spouse,My pet/s	No		Support from partner/sister is all that was recieved	Agree	Emotional support from husband and sister, none from clinc	5	Strongly disagree	Social media can sometimes be toxic with ads aimed at you about children when infact they are completely irrelevant, I decided to take a social media break and it was really good for my mental health	Yes	No		Decreased	Yes	Lots of people posting about their children being a pain when they dont realise how lucky they are or support groups posting scan photos/pregnancy tests and not being marked as sensitive	Disagree	Via phone		Yes	General emails sent to all patients	No		None	I have not looked at the HFEA communication	No	No
I consent to participate.	Female	26-39	Heterosexual/Straight	No	Yes	Yes	I am the person who was undergoing or set to undergo fertility treatment	Confirm	Yes		Initial consultation/Nurse planning		N/A	Yes, I had been anticipating it	My spouse,My wider family,My friends	No		I find in general that most people who haven’t been through it themselves just don’t understand the pain of infertility. So if I’m totally honest, apart from my partner, I never really feel supported in it	Disagree	There’s a lack of understanding about what it’s like to not be able to have children easily. I either get told I should adopt or get told it’ll happen naturally when I least expect it. Both are unhelpful.	6	It has had both a positive and a negative impact	The posts on the ivf groups from others going through the same have been supportive to read, but there seems to have been a surge in pregnancy announcements on my timeline. Maybe I’m just more sensitive but I’m having to hide a lot of people.	Yes	No		Stayed about the same	No, but I have considered it	I can’t bear all the baby announcements	Agree	Via email		No		No		I emailed and they emailed back with an update on when they thought they would reopen, then we re booked in for more scans etc.	Very clear	No
I consent to participate.	Female	26-39	Heterosexual/Straight	No	Yes	Yes	I am the person who was undergoing or set to undergo fertility treatment	Confirm	No	1 fresh 2 frozen	Issued treatment plan and close to starting first injection/medication	Would have been another frozen cycle	N/A	Yes, I had been anticipating it	My spouse,My friends,My colleagues,Online support forums/groups,My pet/s	No		Talking to others online in similar has helped, I wouldn’t say that I have been speaking to the more, it’s ongoing support. Lots of inspirational Instagram posts from accounts I follow. Some unhelpful comments from friend who has no idea what it’s like to go through, meant with best intentions but unfortunately hurtful!	Agree	If I’d have wanted to I could have had telephone/video appointments with the councillor from clinic.	8	It has had both a positive and a negative impact	There is a fantastic ttc community on Instagram- inspirational posts, honest posts, people to dm who understand your experiences. Facebook group for my clinic are always a great support to each other and keep one another updated with any news from clinic. Mum challenge/birth & pregnancy announcements difficult to see but always will be. I wouldn’t say I have been affected more now than normal. We…	Yes	Yes	I’d say yes and no - I think it depends on the content of what I see. I don’t share my ivf ‘journey’ on my Instagram but do comment on posts, dm others etc. Part of a closed Facebook group so share more openly on there. If I have seen good posts/ articles/campaigns elsewhere I will share with group	Increased	No		Agree	Via phone		No		Yes	Councillor	Just updates on their website	Very clear	No. My clinic got approval to reopen on 12th May, so very quickly. I appreciate the hard work that must have been going on behind the scenes whilst closed.
I consent to participate.	Female	26-39	Heterosexual/Straight	No	Yes	Yes	I am the person who was undergoing or set to undergo fertility treatment	Confirm	Yes		Awaiting treatment plan	Awaiting consultation to calculate drug doses	N/A	I was unsure	My spouse,My friends,My colleagues,Online support forums/groups	Yes	Because I wanted people to understand why my mood had deteriorated. I also felt better by talking about the fact that it had been cancelled	My partner reassured me that it will eventually happen one day. My friend is also in a similar position so it’s reassuring that we are going through this together. I do however feel that although they have helped in some way, it is just a drop in the ocean	Strongly disagree	I was due to see the counsellor linked to the clinic, however when my treatment was cancelled, my counselling appointment was also cancelled, with no advice or support given	4	It has had both a positive and a negative impact	I am part of a fertility group on Facebook and it has been good to know that I’m not the only one in this position, however seeing posts that other women’s treatment has been restarted before I have received any communication from my clinic is saddening	Yes	Yes	I mainly read rather then comment or post	Increased	No		Strongly agree	Other	Voicemail	No		No		Nill	Very clear	It would have been beneficial to have received updates from my clinic that are specific to my treatment and not generic
I consent to participate.	Female	26-39	Heterosexual/Straight	No	Yes	Yes	I am the person who was undergoing or set to undergo fertility treatment	Confirm	Yes		Initial consultation/Nurse planning		N/A	Yes, I had been anticipating it	My spouse,My wider family,My pet/s	No		A lot	Strongly agree	Chatting to sister who’s wife is also undergoing ivf was a big help.	9	Disagree	More so specific groups became irrelevant so didn’t want to check in as no progress. Notifications became irritating	Yes	No		Stayed about the same	No, but I have considered it	Treatment is now back on but I considered leaving groups	Agree	Via phone		No		Yes	Counselling	They have been responsive to all communication	Very clear	No	No
I consent to participate.	Female	26-39	Gay/Lesbian	Yes	Yes	Yes	I am the person who was undergoing or set to undergo fertility treatment	Confirm	No	2	Other	I have frozen embryos waiting to be transfered I was just about to start treatment	N/A	No, I was not at all anticipating it	My spouse,Online support forums/groups	No		It hasn't really.	Strongly disagree	I found out that it had been cancelled by their website and recieved an email a week later. Did not feel supported at all.	4	It has had both a positive and a negative impact	It has been hard, seeing pregnant people or new babies and that other people have already started treatment again. But the forums have been beneficial to help understand why and where we go from here.	Yes	Yes	Read and comment on posts.	Increased	No, but I have considered it	Due to pregnancy posts.	Strongly agree	Other	I saw on the website. Followed by an email a week later.	Yes	3 generic emails	Yes	Advice to maintaining healthy lifestyle prior to treatment	3 generic emails. But have responded to all the emails I sent to my nursing team.	Somewhat unclear	Explained about their authorisation process better. Ie why other clinics were given it first etc.
I consent to participate.	Female	26-39	Heterosexual/Straight	No	Yes	Yes	I am the person who was undergoing or set to undergo fertility treatment	Confirm	No	1	Issued treatment plan and close to starting first injection/medication		N/A	Yes, I had been anticipating it	My spouse,My wider family,My colleagues	No		In my opinion no one or anything anyone can say to you can help with how you feel during infertility.	Disagree	I found out through Facebook that treatment was cancelled	2	Strongly agree	Great advice and people know how your feeling	Yes	No		It has fluctuated	No		Strongly agree	Other	I found out through Facebook and called them!!	No		No		None I've initiated all contact	Very clear	No
I consent to participate.	Female	26-39	Heterosexual/Straight	Yes	Yes	Yes	I am the person who was undergoing or set to undergo fertility treatment	Confirm	Yes		Issued treatment plan and close to starting first injection/medication		Yes	No, I was not at all anticipating it	My spouse,My pet/s	No		It hasn't really.	Strongly disagree	No support offered by clinic.	3	Strongly disagree	It's hard seeing so many people getting pregnant naturally. I saw an article on the news about fertility treatment being delayed and there was so many negative abusive comments such as 'IVF should be banned - if you can't have children naturally you shouldn't have them at all". Comments like this on a relevant article upset me.	Yes	No		Stayed about the same	No, but I have considered it	I've considered it.	Strongly agree	Via email		No		No		None	Somewhat unclear	I dont know
I consent to participate.	Female	26-39	Heterosexual/Straight	No	Yes	Yes	I am the person who was undergoing or set to undergo fertility treatment	Confirm	Yes		Issued treatment plan and close to starting first injection/medication		N/A	Yes, I had been anticipating it	My spouse,My wider family,My friends,Online support forums/groups	No		Family and close circle of friends very supportive.	Strongly agree	A lot of help from my family and my partner/best friends	6	It has had both a positive and a negative impact	Ivf Facebook groups very supportive Pregnancy announcements affecting me	Yes	No		Increased	No		Strongly agree	Via phone		Yes	Update on blood test from few months ago	No		Only one update and now several updates that clinic is open and treatment is starting again	Very clear	Emotional support
I consent to participate.	Female	26-39	Heterosexual/Straight	No	Yes	Yes	I am the person who was undergoing or set to undergo fertility treatment	Confirm	Yes		Awaiting treatment plan		N/A	Yes, I had been anticipating it	My wider family	No		I have withdrawn from my partner and haven't really accepted the support. Not good really as it has put more strain on mine and my husbands relationship.	Disagree	My mum and a few friends have spoken to me but I felt no one would understand.	3	It has had both a positive and a negative impact	Distracted me however I spend too much time on it.	Yes	No		Increased	No, but I have considered it	I feel that I need to spend more time with me and my partner and less time on my phone.	Strongly agree	In person		Yes	We had our last consultation via video call whilst the lockdown was happening, so the nurse updated us all information we required.	No		I have had to contact them since my consultation to find out if they would be opening and when.	Unsure	It is an emotional time anyway I do think they maybe should have been doing video canceling.
I consent to participate.	Female	40-50	Heterosexual/Straight	No	Yes	Yes	I am the person who was undergoing or set to undergo fertility treatment	Confirm	No	3	In the first half of treatment cycle	I was on down regulation my cycle was cancelled 6 days before my baseline scan to start stimulation injections.	No	Yes, I had been anticipating it	My spouse,My friends,Online support forums/groups,My pet/s,Other counsellor	Yes	Having turned 40 week befor my cycle was cancelled I was quite worried and also felt worried about other's in the same situation. So i was due to to an interview with channel 4 news but it was moved for a later date so far not re booked.	I had started my own Facebook group to document this 4th round of IVF/ICSI called Ivegotadream we came out of the fertility closet around February and felt it was time to try and educate friends and anyone interested in IVF and what's involved. This group also has other friends who have been or who are going through IVF, so the support I had was amazing. But nothing from my clinic and nothing off…	Strongly agree	Family, friends and others in this situation	7	It has had both a positive and a negative impact	At first I had a lot of support from friends etc and others. But after 4 weeks I still hadn't and (still haven't) come out of down regulation so currently still in a medical menopause. This has ment my cycles have totally stopped and unfortunately no help from my clinic. Because of this I did get to a point where I had to stop looking at social media, because I felt my life was on hold I couldn't…	Yes	Yes	I have some very close friends I've met through the community who are in a similar position, I also started my own group.	Stayed about the same	No		Strongly agree	Via phone		No		No		I had a call to say my cycle was cancelled, but to call when my period started (it never did) I thin called after clinics could open left a message to say my natural cycle never stated. I had a call back to say I'm top of the waiting list, my natural cycle should have started but there was nothing that can be done until there open. I then received another call last week to say clinic can open, I …	Unsure	Not really there was nothing they could do. Maybe offering counciling but everything was closed. I did email my consultant for advice but had nothing back.	I would like to know If i could have gotten to egg collection and frozen embryos. I am due to start a clinical-trial with the Warwickshire university before embryo transfer so I would have had a freeze all anyway. I spent thousands on alternative therapy, nutritionists and supplements for this cycle it all feels like a waste of time and money those eggs are now long gone. So my question is did th…
I consent to participate.	Female	26-39	Heterosexual/Straight	No	Yes	Yes	I am the person who was undergoing or set to undergo fertility treatment	Confirm	Yes		In the first half of treatment cycle	Just started stims	No	Yes, I had been anticipating it	My spouse,My wider family,My friends	No		Helped me remain more positive	Strongly agree	Constantly talking about it when I’m low has helped	7	It has had both a positive and a negative impact		Yes	No		Increased	No		Strongly agree	Via phone		Yes	They told me they havnt forgotten about us and we are top of the list, but that was almost 4 weeks ago.	No		1call to cancel one call to follow up	I have not looked at the HFEA communication	Just try to give me a rough idea how long it’s going to be as we have already waited a year and a half to get to this point
I consent to participate.	Female	26-39	Heterosexual/Straight	No	Yes	Yes	I am the person who was undergoing or set to undergo fertility treatment	Confirm	Yes		In the first half of treatment cycle		No	Yes, I had been anticipating it	My spouse,My wider family,My friends,My fertility clinic counsellor	No		I contacted my fertility clinic counsellor for the first time due to the cancelled cycle and it helped a lot as I learnt I was essentially grieving and running on adrenaline which then allowed me to understand my feelings better. It helped immensely and I’m glad counselling is part of the package of going through IVF. I now wish to have counselling moving forward not just simply because of upset …	Agree	I feel it’s great counselling is offered but I worry if someone isn’t strong enough or doesn’t realise how counselling can help they might miss out. I think counselling shouldn’t just be offered because you’re struggling, it should be offered as a way to just communicate about going through something unexpected and unknown.	9	Disagree	The fact you have no idea what posts you’ll see until you open up social media it allows for a lot of shock and upset moments as you’re completely unprepared for a photo or post that might trigger an emotional feeling you’re not expecting or wanting in that moment. You then start to feel overwhelmed by it all and pretty much have to not go on social media so you can avoid the upset that a random …	Yes	No		Stayed about the same	No		Disagree	Via phone		No		Yes	Counselling	None unless I contacted them. I wasn’t even registered on their online portal which I was meant to be and only accidentally found out weeks later.	Unsure	No	No
I consent to participate.	Female	26-39	Heterosexual/Straight	Yes	Yes	Yes	I am the person who was undergoing or set to undergo fertility treatment	Confirm	No	3	Issued treatment plan and close to starting first injection/medication	My first injection was due to be the day I had it cancelled	N/A	No, I was not at all anticipating it	My spouse,My wider family,My friends	No		Words of reassurance, such scary times I was happy to put on hold for a while to protect my child and family	Undecided	The clinic have kept in contact through social media but not personally	7	It has had both a positive and a negative impact	Reading others that have continued with their cycles from other clinics was hard, seeing fb friends having their babies also quite hard even though am happy for them.	Yes	Yes	I read others posts and comment where I can give advice or support to others.	Stayed about the same	No		Agree	In person		No		No		I haven’t received communication from them personally but they have sent information through regarding how long they will remain closed and when they are re opening	Somewhat clear	Maybe an email to check how I was doing in this time it could of been a generic email initially then a personal reply
I consent to participate.	Female	40-50	Heterosexual/Straight	Yes	Yes	Yes	I am the person who was undergoing or set to undergo fertility treatment	Confirm	No	One successful	Initial consultation/Nurse planning		No	I was unsure	My spouse,My wider family,My friends,Online support forums/groups	No		Absolutely, in particular talking to friends who are in similar positions (or have been).	Agree	My family & friends are a huge emotional support. I can rely on then to sound off about all this.	7	It has had both a positive and a negative impact	Encouragement, support, advice, experiences, perspective, hope, fear, despair, no hope, not too late, there's time, is this right?, will it happen?, hope	Yes	Yes	Read posts, comment & write posts. Joined the forum because of the cancellation & to read others experiences.	Increased	No		Disagree	Other	I had to contact them!	No		No		None directly. They are very good when I call them and give be updates. I imagine they contacted all those who had already started their cycles & didn't have resources to get in touch with those of us waiting to start treatment.	Unsure	I would have liked to have received some form of communication from my clinic to let me know the situation. I found it hard that I had to chase them for information.
I consent to participate.	Female	26-39	Heterosexual/Straight	No	Yes	Yes	I am the person who was undergoing or set to undergo fertility treatment	Confirm	Yes		Initial consultation/Nurse planning		N/A	I was unsure	My spouse	Yes	support and wanted to talk about it	Release the build up of emotional stress.	Undecided	People would say things like, sure what can you do? is it not better you hadn't started at this time?	6	Undecided	IVF groups have at times sparked excitment when they announce clinics are opening.	Yes	Yes	I have posted for the first time into an IVF forum to reach out and seek advice	Decreased	No, but I have considered it	fertility is my waking thought and my thought going to bed...I felt like Mentally I needed a break from it all.	Agree	Via phone		No		No		I email first, but my Dr always gets back very quickly. I am a private patient.	Somewhat unclear	Regular updates if that was possible
I consent to participate.	Female	26-39	Gay/Lesbian	No	Yes	Yes	I am the person who was undergoing or set to undergo fertility treatment	Confirm	Yes		Initial consultation/Nurse planning		Yes	Yes, I had been anticipating it	My spouse,My friends,My colleagues,My pet/s	Yes	To explain why my mood was so low and seem support	To talk things through and keep perspective I.e treatment isn’t cancelled forever... just for now!	Disagree	The clinic could have given more emotional support	5	Strongly agree	Hearing others stories stops me feeling so alone in this.	Yes	Yes	Read posts and comment Watch YouTube videos of others journeys	Increased	No		Strongly agree	Other	Their website. They didn't contact me directly I had to contact them. The member of staff I was dealing with was put on furlough	Yes	I had counselling and had a skype with the consultant. I am also having my nurse planning over Skype	Yes	See above	Telephone contact and messages	Somewhat clear	Called me to reassure me
I consent to participate.	Female	26-39	Heterosexual/Straight	No	Yes	Yes	I am the person who was undergoing or set to undergo fertility treatment	Confirm	No	1 cycle - resulting in 1 double embryo frozen transfer with no remaing embryos. We currently are in cycle 2 with a freeze all after egg collection.	After egg collection	I received egg collection the day before clinics closed and was told a fresh transfer would not be available under the current COVID-19 circumstance, therefore all 19 embroys were frozen at day 1.	N/A	Yes, I had been anticipating it	My spouse,My friends	Yes	Although this cycle we decided to keep few people in the loop as possible, I am very open about receiving fertility treatment. When it was announced all fertility treatment would be frozen, I had a lot of friends message as they knew this would affect us. This is when i decided to share we had in fact just had egg collection.	This can literally change each day. Sometimes I feel positive and when support is given suggesting it's the best decision is the circumstances, I can agree and feel content with it. However, the next day especially if I heard yet another pregnancy or birth announcement. I feel negative, down and bitter towards the fact that I'm just waiting around and there's nothing I can do to take steps toward…	Disagree	Although friends have tried It's hard for them to support as they haven't been through it and therefore they can't fully relate. My partner has been great but he's in the same boat as me and it's hard to support and encourage someone when you don't have the answers yourself! I haven't heard anything from my clinic, apart from when i tried to ring with a query and it said we are currently closed d…	3	Undecided	I used most forms of social media. With regards to fertility this is a catch 22 situation. I follow a few fertility pages including one for my particular clinic. This is great to go on, see who else is receiving treatment, where they are up to, compare symptoms and get advice and support from people experience the same as you. However, since clinic become applying to reopen there are people, exci…	Yes	Yes	I mostly just go on and read other people's updates and 'react' to posts (facebook). I will sometimes comment.	Stayed about the same	No, but I have considered it	Just so I don't keep getting wrapped up in the obsession of checking the pages or being heartbroken seeing particular posts. But I do enjoy it. I have muted the pages so I don't get notifications and can go on as a please and it's not a constant reminder.	Strongly agree	In person		No		No		No contact whatsoever.	Very clear	Since having to have a freeze all cycle, we need an appointment with the embryologist to discussed our embryos and further treatment. I am also require to recieve another teach session on medication for a frozen transfer. I have seen other clinics having such appointments via Zoom or Skype. Then medication could have been posted to me like it usually would. I dont know whether this is because I a…
I consent to participate.	Female	26-39	Heterosexual/Straight	No	Yes	Yes	I am the person who was undergoing or set to undergo fertility treatment	Confirm	Yes		Awaiting treatment plan	PGD patients so awaiting neons extra tests	N/A	Yes, I had been anticipating it	My spouse,My wider family,My friends,Online support forums/groups	No		I’ve not felt as alone or guilty for sadness. Two close friends and my husbands brother and wife are all pregnant and recently announced it	Strongly agree	Phone calls, little gifts. Reassurance	5	It has had both a positive and a negative impact	Negative when I see baby posts and people discussing treatments. Positive when I see posts from others in my position	Yes	Yes	Comment and read posts. Private message group two ladies with my genetic condition (Neurofibromatosis) and similar occupations . (Primary education)	Stayed about the same	No		Strongly agree	Via post		Yes	Phone call appointment	Yes	Counselling	One phone call rather than face to face appointment	Unsure	No	No
I consent to participate.	Female	26-39	Heterosexual/Straight	No	Yes	Yes	I am the person who was undergoing or set to undergo fertility treatment	Confirm	Yes		Awaiting treatment plan	We were meant to see the nurse for our treatment plan on the 23rd March.... after taking months and months to get to that point we were so close. Devastating	N/A	Yes, I had been anticipating it	My spouse	No		I’m a midwife so I constantly have to put on a poker face for work and then all my emotions (mainly anger!) come out at home :(	Strongly disagree	I have had no offer of support from the clinic. I haven’t told many of my friends but my work colleagues are brilliant and give good cuddles	4	Undecided	I haven’t been going on Facebook as much as I haven’t had time. We haven’t long moved so I have lots to distract me	No			Decreased	No		Disagree	Via phone		No		No		I tried calling them and all you get is a voicemail. It took five days for them to respond to my email which was just a generic email. I contacted them again this week and found out it’s highly likely I won’t get any treatment until the end of the year....	I have not looked at the HFEA communication	It would have been nice to actually speak to someone or have some sort of support system in place.
I consent to participate.	Female	26-39	Heterosexual/Straight	Yes	Yes	Yes	I am the person who was undergoing or set to undergo fertility treatment	Confirm	No	6 iui 2 ivf	Issued treatment plan and close to starting first injection/medication	Awaiting day 1 of cycle	No	Yes, I had been anticipating it	My spouse,My wider family,My friends,My colleagues,Online support forums/groups,My pet/s,Other counsellor	No		Just talknas normal about it	Undecided	Support from friends and family but not from clinic	9	It has had both a positive and a negative impact	Some people moaned way to much poor me syndrome Mis information	Yes	Yes	Checking if any updates have been heard	Stayed about the same	No		Agree	Other	Online Facebook	No		No		Very poor Few facebook posts that were generic	Unsure	Update information more readily my clinic has been approved and still not showing on list	No
I consent to participate.	Female	26-39	Heterosexual/Straight	No	Yes	Yes	I am the person who was undergoing or set to undergo fertility treatment	Confirm	Yes		Awaiting treatment plan	First round but fish failed so first FET	No	I was unsure	My spouse	No		My husband is more positive than me and states we will keep trying. I'm very concerned about our ages as I'm 39 and he's 56.	Undecided	My mother is very negative about everything and it's influenced me over the years with a negative affect. All my close friends live in Essex which I moved from 3 years ago and they all have children now - my best friend having a daughter just the other day (and she wasn't even trying). They don't really have time to support me.	4	Disagree	Social media is a double edged sword. Seeing facebook postings on top 10 photos of being a mum in a constant stream is not good for my health. There are benefits like the IVF support groups but you can end up down a rabbit hole of information not knowing what's right or wrong or how best to deal with your own situation.	Yes	Yes	I have written a post and used other posts to research my issues.	Increased	No, but I have considered it	I feel it's not necessarily good for my mental health but I am already cut quite off from my friends as I live in Cornwall and they live in east anglia so I think I might feel even more lonely if I do this.	Agree	Via phone		No		Yes	Reminded that there is counselling.	None after the initial phone call cancelling until I contacted them first.	Somewhat clear	I think it's been an unprecedented situation for everyone as a whole to deal with and I understand everyone is doing their best given the circumstances.	No
I consent to participate.	Female	26-39	Heterosexual/Straight	No	Yes	Yes	I am the person who was undergoing or set to undergo fertility treatment	Confirm	No	1	Issued treatment plan and close to starting first injection/medication		N/A	Yes, I had been anticipating it	My spouse,My friends,Online support forums/groups,My pet/s	Yes	I felt it was helpful for me to talk about it more.	It was very difficult to have the cycle cancelled, but talking about it more has helped a bit. I don’t feel less sad, but I do feel less frustrated.	Agree	It’s been very useful talking to friends who have also struggled with fertility issues - although none of their issues were as serious as mine. The clinic has been very sensitive, and as soon as we all heard they could reopen they were in contact to find out our plans.	6	It has had both a positive and a negative impact	I’ve found the IVF support group of which I am a part to be very useful, because you know that you’re part of a large group of people going through the same thing. However, Facebook has been particularly full of pregnancy announcements and the like, which is obviously pretty unhelpful.	Yes	No		It has fluctuated	No, but I have considered it	I considered having a break from Facebook due to the number of posts about being a parent, the motherhood challenge, pregnancy announcements and so on.	Strongly disagree	Via email		Yes	They rang me to say they were hoping to open soon and to ask what timescale I was looking at. They also rang my husband. We found this very helpful and reassuring.	Yes	Fertility counselling.	They’re really good but they done bombard you with information. They’re incredibly busy!	Very clear	The only thing I can think of is maybe the HFEA could have had a more visible media presence in order to explain why fertility clinics were opening before other services. I appreciate this isn’t the HFEA’s fault! However, some people online have been very annoyed about clinics opening when other health services are not available.	Infertility sucks!
I consent to participate.	Female	40-50	Bisexual	No	Yes	Yes	I am the person who was undergoing or set to undergo fertility treatment	Confirm	Yes		Issued treatment plan and close to starting first injection/medication		N/A	I was unsure	My spouse,My wider family,My friends,My pet/s	No		Talking to people has helped and chatting to others who are going through same situation has been really helpful. But it's not the same as seeing someone face to face or speaking directly with fertility clinic.i found it extremely hard as time is against me and we never got told if we would still be elidgeable for funding if we went past my cut off age, so that caused alot of anxiety	Disagree	As stated above really.left in limbo not knowing what us going to happen but it cant be helped as nobody knew how long it was going to be	6	It has had both a positive and a negative impact	It's hard when you see on social media announcements of pregnancies especially when you haven't had a chance to even try for yourself	Yes	Yes	Just checking for updates, seeing how people are coping, gaining support from their experience and advice.stops you feeling alone	Stayed about the same	No		Strongly agree	Via email		No		No		None apart from when i contacted them	Somewhat unclear	I'm not sure as my clinic said they couldnt tell us anything as they had been giving no update.i wish they could have given reassurance about funding
I consent to participate.	Female	26-39	Heterosexual/Straight	No	Yes	Yes	I am the person who was undergoing or set to undergo fertility treatment	Confirm	No	0	Awaiting treatment plan		N/A	Yes, I had been anticipating it	My spouse	No		When I first miscarried I was offered no emotional support from professionals. Other than the private fertillety clinic I attended not no where else offered that much needed support not now not ever. On the NHS its brutal and heartbreaking they have a sense of not caring.	Undecided	Support of my husband no one else seems to understand	2	It has had both a positive and a negative impact	Support with information I require. Frustrates me to see others getting there treatment especially for free.	No			Increased	No		Agree	Via phone		No		No		Very good when I have contact them.	Somewhat unclear	No
I consent to participate.	Female	26-39	Heterosexual/Straight	No	Yes	Yes	I am the person who was undergoing or set to undergo fertility treatment	Confirm	Yes		Issued treatment plan and close to starting first injection/medication		N/A	Yes, I had been anticipating it	My spouse,My wider family,My friends,My colleagues,Online support forums/groups,My pet/s	Yes	I personally struggled with my mental health after the cancellation and the unknown. Talking about it to anyone that would listen helped	Talking helps me massively, so I’ve spoken about it a lot	Strongly agree	My manager was great, letting me work from home, my friends and family checked in on me regularly	5	It has had both a positive and a negative impact	It helped to see it wasn’t only me however it was also draining to see it everywhere- it was a constant reminder	Yes	Yes	We have a WhatsApp group	Stayed about the same	No, but I have considered it	It can be very draining seeing the effects of the cancellations and so many pregnancy announcements	Strongly agree	Other	It was posted into my WhatsApp group. I had no communication from my clinic	No		No		Nothing. I contacted the clinic first	Very clear	I would have liked more personal communication- even if had been an email.
I consent to participate.	Female	26-39	Heterosexual/Straight	Yes	Yes	Yes	I am the person who was undergoing or set to undergo fertility treatment	Confirm	Yes		Initial consultation/Nurse planning		N/A	No, I was not at all anticipating it	My spouse,Online support forums/groups,My pet/s	No		No, I have a lot of medical conditions so feel like no one understands and my husband is happy with 1 child so isn’t overly bothered that it’s been cancelled.	Disagree	There’s limited support out there. I emailed my clinic 3 weeks ago and I’m still waiting for a reply!	1 (not coping well)	Strongly disagree		Yes	No		Decreased	No, but I have considered it	I’m tired of reading about people’s children, pregnancies and about ivf, what you can take to boost it, what you should/ shouldn’t eat, etc, it’s draining!	Strongly disagree	Other	From a friend about the news and then checking their website.	Yes	Email	No		None, I’m still awaiting a reply from the email I sent 3 weeks ago.	I have not looked at the HFEA communication	No
I consent to participate.	Female	26-39	Heterosexual/Straight	Yes	Yes	Yes	I am the person who was undergoing or set to undergo fertility treatment	Confirm	Yes		After egg collection		Yes	I was unsure	My spouse	No		Reduced anxiety	Agree	Due to small number of people aware of my treatment I have received small amount of support	6	Disagree	Jealous Life not progressing as planned Unfair treatment compared to natural conception	No			Stayed about the same	No		Strongly agree	Via phone		No		No		Nothing since phonecall saying treatment was cancelled	I have not looked at the HFEA communication	Treat private clinics the same as NHS
I consent to participate.	Female	26-39	Heterosexual/Straight	No	Yes	Yes	I am the person who was undergoing or set to undergo fertility treatment	Confirm	No	2	After egg collection		Yes	Yes, I had been anticipating it	My spouse	No		I haven’t really had emotional support apart from my partner and close family and friends.	Disagree	Online forums in ivf groups	5	It has had both a positive and a negative impact	Lots of good groups and forums to follow, ivf success stories etc	Yes	Yes	Read posts and follow others journey	Stayed about the same	No, but I have considered it	I’ve muted a lot of accounts I follow that I find triggering	Strongly agree	In person		Yes	Not very helpful at all. I’m with nhs at the moment after two private rounds. Very slow and not forthcoming with a plan of who will be prioritised etc, looking at moving eggs to private clinic	No		Nothing, everytime I call I get told to call back in a few weeks, no info on timescale for restarting treatment	Somewhat clear	Have a plan in place for starting up, telephone consultations with doctors
I consent to participate.	Female	26-39	Heterosexual/Straight	No	Yes	Yes	I am the person who was undergoing or set to undergo fertility treatment	Confirm	Yes		In the first half of treatment cycle	I was taking the downregulation medicines.	No	No, I was not at all anticipating it	My spouse,Online support forums/groups	No		I had some vitamins, tea, councelling	Strongly disagree	I do private coucelling and was really supportive	3	It has had both a positive and a negative impact	I am in a fertility group and I saw lots of girls with different problems waiting for the treatment.	Yes	Yes	Yes, I ask question, I replay to some comments.	Increased	No		Agree	Via email		No		No		No support	Somewhat unclear	To consider not to stop the treatment	I had very bad side efect from the downregulation medicines, they shouldt stop the treatment to the women who was already started.
I consent to participate.	Female	26-39	Heterosexual/Straight	No	Yes	Yes	I am the person who was undergoing or set to undergo fertility treatment	Confirm	No	1 IVF cycle	Awaiting treatment plan		N/A	No, I was not at all anticipating it	My spouse,Online support forums/groups	No		Having someone to listen to me, without judging, has been hugely important. Also, having others in the same boat. It's nice not to have to hear "but people are dying" or "you don't want to be pregnant now anyway"	Strongly disagree	No support whatsoever from my clinic, which is incredibly disappointing. In fact, I didn't hear from them at all.	3	Strongly disagree	I have found it incredibly difficult to be on social media. With parents complaining constantly about how difficult parenting is, the "Mum 10 day photo challenge" and the awful comments under any article to do with IVF treatments being cancelled or starting again, it's a minefield of insensitivity and negativity.	Yes	Yes	I write posts, comment on them and share any relevant information.	It has fluctuated	No, but I have considered it	Because its been very overwhelming	Disagree	Other	We weren't specifically told. We heard about it and called the clinic, who were unsure.	No		No		N/A	Somewhat unclear	Kept us updated. Offered some support or guidance.
I consent to participate.	Female	40-50	Heterosexual/Straight	No	Yes	Yes	I am the person who was undergoing or set to undergo fertility treatment	Confirm	No	2	Initial consultation/Nurse planning	We were waiting for a Donor and had just been told we were at the top of the list	N/A	Yes, I had been anticipating it	My spouse,My friends	No		I found (and still find) that as everyone has their own concerns unless they’ve been through this they don’t really understand how it feels and don’t always listen to worries. My husband on the other hand does understand this limbo	Disagree	See above.	4	Agree	The forums I follow are full of people in the same position. It makes it feel a lot less lonely	Yes	Yes	Read posts and occasionally comment	Stayed about the same	No		Agree	Via email		Yes	Contact was only made once restrictions were lifted. None during the confusing period	No		None	Unsure	Routine contact even if it was generic would have made me feel less ‘forgotten’
I consent to participate.	Female	26-39	Gay/Lesbian	Yes	Yes	Yes	I am the partner of the person who was undergoing or set to undergo fertility treatment	Confirm	No	3 previous IUIs	Awaiting treatment plan	we were preparing for our first IVF cycle - awaiting to start treatment	No	Yes, I had been anticipating it	My spouse,Online support forums/groups	No		i feel like the myself and my partner have bonded more through suppporting one another. Some in our close circle feel we should not be attempting treatment at anypoint during this time as other services are more important. we now feel unable to share our journey with others.	Undecided	our clinic have been excellent - they have kept in touch and enquired about our well being and mental health.. on a personal level the support has been minimal	5	Agree	it was a relief to read forums about ladies/couples going through the same issues and feelings - did not feel so alone and knew if any advice was needed i could seek it in an environment were everyone else was in the same position as myself	Yes	Yes	i comment on post alot, and have also put up a post of my own which is something i do not usually do on online forums	Increased	No		Strongly agree	Via phone		Yes	we were contacted to arrange a blood test the clinic was looking for us to take. they were excellent in communicating how this would be done with the current situation. they put us at ease straight away	Yes	counselling and also been told we can call or message them .	first class	Very clear	no
I consent to participate.	Female	26-39	Heterosexual/Straight	Yes	Yes	Yes	I am the person who was undergoing or set to undergo fertility treatment	Confirm	No	8	Issued treatment plan and close to starting first injection/medication		No	I was unsure	My spouse	No		Our clinic offered free yoga classes online	Disagree	Little support given from clinic	10 (coping extremely well)	It has had both a positive and a negative impact	Mixed stories and info Different things happening with different clinics	Yes	No		Stayed about the same	No		Agree	Other	Facebook	No		No		Limited communication unless i contact them They post on Facebook generic info	Somewhat clear	Phone me with update
I consent to participate.	Female	26-39	Heterosexual/Straight	No	Yes	Yes	I am the person who was undergoing or set to undergo fertility treatment	Confirm	No	6th egg collection 4th transfer	In the second half of treatment cycle		Yes	Yes, I had been anticipating it	My spouse	Yes	Because we need support to get through this. My husband and I can’t hold this just us. It takes a village...	My husband has been my rock, reminding me how far we’ve come and the stories we can tell our children!	Agree	I agree but no one really gets it!	3	It has had both a positive and a negative impact	It’s hard to see pregnancy announcements and people complaining about being with their kids 24/7. But there are also loads of people in my situation where our dreams have been halted.	Yes	Yes	Post, read comments, comment on others posts	Increased	No, but I have considered it	Because it’s hard to see babies, kids, baby bumps in your face all the time	Agree	In person		Yes	Email ~ they just said they have opened and will be in touch as soon as they can.	Yes	Email and counseling	Adequate ~ but since they didn’t have anything or any secure timeline it was all a little up in the air	Somewhat clear	No
I consent to participate.	Female	26-39	Heterosexual/Straight	Yes	Yes	Yes	I am the person who was undergoing or set to undergo fertility treatment	Confirm	Yes		Awaiting treatment plan		N/A	Yes, I had been anticipating it	My friends	No		Theres been little support	Strongly disagree	No support offered	3	Strongly disagree	Since clinics have restarted treatment, social media is full of people starting treatment but I've heard very little from my clinic	Yes	Yes	Write posts, comment on posts and read	Stayed about the same	No, but I have considered it	It's full of people getting treatment and I'm still waiting	Agree	Via phone		Yes	Generic email	No		Genetic emails that raise expectations when in practise they are no where near being to offer what they are indicating	Very clear	My clinic needs to be more transparent
I consent to participate.	Female	26-39	Heterosexual/Straight	No	Yes	Yes	I am the person who was undergoing or set to undergo fertility treatment	Confirm	Yes		Issued treatment plan and close to starting first injection/medication		Yes	Yes, I had been anticipating it	My spouse,My wider family,My friends,My colleagues	No		My family and friends have been amazing and always kept me positive, as the virus won’t last forever and we could start again soon 🤞	Strongly agree	The clinic I go to have been amazing and kept in touch throughout with lots of support.	10 (coping extremely well)	Strongly disagree	Social media has been difficult as many posts have been about lockdown pregnancy’s and people posting pictures about their children. This has been very hard 😢	Yes	Yes	They have been a huge support as you know you are not alone ❤️	Increased	No		Disagree	Via phone		Yes	Phone call and emails	Yes	Support form the nurse care and councillors	They have been extremely supportive, and have kept in contact.	Very clear	No
I consent to participate.	Female	26-39	Heterosexual/Straight	Yes	Yes	Yes	I am the person who was undergoing or set to undergo fertility treatment	Confirm	No	3	Initial consultation/Nurse planning		No	I was unsure	My child/children,Online support forums/groups	No		just giving me hope so we might get to start agime soon	Undecided	just ok	3	Undecided	just feel so down as am not getting any younger	Yes	Yes	if I have any questions I would go onto the page for some help	Stayed about the same	No		Agree	Via phone		No		No		I have had none on less I ring them I don't hear from them	I have not looked at the HFEA communication	would like to be informed more i no it might ot be easy when there is so many but even a call would help	no thank u
I consent to participate.	Female	26-39	Heterosexual/Straight	No	Yes	Yes	I am the person who was undergoing or set to undergo fertility treatment	Confirm	Yes		Issued treatment plan and close to starting first injection/medication		N/A	Yes, I had been anticipating it	My spouse,My wider family,My friends,My pet/s	No		Helped not to feel alone or that we are overreacting to the news of it being cancelled	Agree	Family and friends listen when we want to talk but difficult for them to understand	5	Disagree	Hard to see posts about 10 days of being a mum. Seeing lots of pregnancy announcements which is also hard to deal with	No			Increased	No, but I have considered it	Too hard to see people say they have been successful during lockdown whilst our treatment is cancelled	Agree	Via phone		No		Yes	Counsellors	Generic emails describing what the new process to visit the clinic will be but still waiting for the call as to when we can begin	Somewhat unclear	More updates
I consent to participate.	Female	26-39	Heterosexual/Straight	No	Yes	Yes	I am the person who was undergoing or set to undergo fertility treatment	Confirm	No	One very recent failed fertilisation cycle, due to again as lockdown happened.	Issued treatment plan and close to starting first injection/medication	We were just waiting to sign the paperwork on our new protocol. We were supposed to be going fast as we had a failed fert cycle.	No	No, I was not at all anticipating it	My spouse,Online support forums/groups,My fertility clinic counsellor	Yes	Felt like i had no choice after failed fert.	I am still struggling. Three close friends and colleagues have gotten pregnant within 2 months of trying. One the cycle before my ivf, one the cycle of and one the cycle after. Nothing has really helped as our hopes have been crushed and taken away yet people are not stopped or discouraged from trying naturally if that is an option for them.	Strongly disagree	Nowhere seems to be sensitive to the issue. Lots of people and wider media make jokes about baby booms amd comment neg on fertility treatments as a whole. Lots of people online and in person saying horrid things about treatment starting again.	2	Strongly disagree	People commenting neg about fertility treatments starting again. Lack of understanding of people. Joke pregnancy announcements. Predicted baby boom. People spending more time that usual being inconsiderate.	Yes	Yes	Write supportive comments to other people who are struggling. Discuss new treatment protocols. Discuss clinics opening.	Increased	No, but I have considered it	Adverts for baby products are constant. I know they are based on cookies but someone searching for ivf content does not need to buy breast pumps or book sonograms etc... its hurtful and i block when i can.	Strongly agree	Other	They never did.	No		Yes	If i ask for it and iniciate it i can and have (once) spoken to the fertility councellor.	Clinic does a weekly q and a online which has been fantastic but no communication other than that. Frustrating as they afe still not open and many others have been for almost a month and had egg collections already.	Very unclear	Stop making excuses and be clear on what is happening and what will happen.	Absolute hell. Ivf is hard and waiting for ivf is hard. Waiting to find out if my eggs are even viable - after a failed fert with 17 eggs - is unbearable. Feel isolated and hopeless. I'm literally in limbo and cannot stop crying.
I consent to participate.	Female	26-39	Heterosexual/Straight	No	Yes	Yes	I am the person who was undergoing or set to undergo fertility treatment	Confirm	Yes		Initial consultation/Nurse planning	Awaiting a 2nd sperm sample test to be done for my partner and I am on metformin	N/A	Yes, I had been anticipating it	My spouse,My wider family,My friends,My colleagues	No		It’s been really tough emotional to be so close to awaiting test results and if IVF could go ahead been counting down the days as we had to wait 6 months, during that time I’ve had to deal with 3 pregnancies at work. But trying to stay positive.	Strongly agree	Family and friends and our clinic been in touch sorting out more metformin	7	Strongly disagree	It’s so heartbreaking seeing pregnancy announcements from people I know it hurts so much I had to unfollow certain people	Yes	Yes	Sooo lovely to see that you’re not alone you can ask questions etc it’s wonderful great info	Decreased	Yes	Unfollowed people	Strongly agree	Via phone		Yes	By phone	Yes	Getting more metformin and getting letters and phone call all for new appointment	Getting more metformin and getting letters and phone call all for new appointment.	Unsure	Na	Na
I consent to participate.	Female	26-39	Heterosexual/Straight	No	Yes	Yes	I am the partner of the person who was undergoing or set to undergo fertility treatment	Confirm	Yes		Issued treatment plan and close to starting first injection/medication	Was due to have prostap injection on the 27th march	N/A	Yes, I had been anticipating it	My spouse	No		I do not need any additional support as i feel it is what it is.	Strongly agree	I do not feel I require any additional support as I feel that it's been postponed for the greater good.	10 (coping extremely well)	Undecided	I do not feel social media has made a difference to my wellbeing.	Yes	No		Increased	No		Strongly disagree	Via phone		No		No		I have not heard from my fertility clinic since they called to cancel.	Very clear	No	I feel that the covid 19 situation was handled as well as could be. I understand that staff need to be redeployed to deal with this.
I consent to participate.	Female	18-25	Heterosexual/Straight	No	Yes	Yes	I am the person who was undergoing or set to undergo fertility treatment	Confirm	Yes		Awaiting treatment plan		N/A	I was unsure	My spouse,My wider family,My friends,My colleagues,Online support forums/groups	No		It’s really helped me knowing that I have a strong support network around me and I’m grateful that I’ll have the same when I start my treatment	Strongly agree	My family and friends have been amazing and it helps that my manager at work has went through ivf so can understand my frustrations	6	It has had both a positive and a negative impact	A lot of people are getting pregnant and getting to post their happy news on social media and it’s hard sometimes	Yes	No		Stayed about the same	No		Agree	Via phone		No		No		A phone call from my consultant to tell us we are on the waiting list but it will be postponed due to everything going on	Somewhat clear	N/a
I consent to participate.	Female	26-39	Heterosexual/Straight	No	Yes	No	I am the person who was undergoing or set to undergo fertility treatment	Confirm	Yes		Initial consultation/Nurse planning	Referred to Hospital for 1st consultation to be referred for IVF. Had laprascopy in Dec 2019 which determindmined damaged fallopian tubes meaning naturL conception cannot happen. This is reason for IVF referral.	N/A	I was unsure	My spouse,My colleagues,Online support forums/groups,My pet/s	No		Lack of info regarding when appointments will resume is hard. Kind of just expected to wait with no idea of when it will happen. Took 4 months to get the initial appointment so was frustrated to learn it's now cancelled again. Started the journey well over a year ago and still waiting to be referred for IVF. Now no nearer.	Undecided	Emotional support from collegues when its all got too much and ive broken down at work. Difficult as my manager told me he and his wife were expecting and they have just recently had the baby. Family dont fully understand. Havnt shared with them how it upsets me or how i feel as they dont know much about IVF anyway	4	Agree	Support groups on Facebook help share concerns and support.	Yes	Yes	Share posts and support on private groups	Stayed about the same	No		Agree	Via phone		No		No		I called them 6weeks after the cancellation to see what what's happening and if there was any idea when they would be rescheduling the appointment for. They advised me that they dont know when it will be and not to worry as I "wont get lost in the system" which I wasnt concerned about until it was mentioned. I just wish I knew when and how long we are expected to wait.	I have not looked at the HFEA communication	Telephone consultation would have been possible which is what it got changed to from a face to face one. Then the day before it was due they cancelled it as the doctor had to go elsewhere and work. No follow up about how long we would be expected to wait.	The unknown is the worst. And the waiting. It's like just putting your life on hold.
I consent to participate.	Female	40-50	Heterosexual/Straight	Yes	Yes	Yes	I am the person who was undergoing or set to undergo fertility treatment	Confirm	No	1	Issued treatment plan and close to starting first injection/medication		N/A	Yes, I had been anticipating it	My spouse	No		Feel like a team, in it together etc	Strongly agree	Supportive, helping me to find out more information about what happens next	5	It has had both a positive and a negative impact	Useful to see other people at clinics that are reopening getting underway. Frustrating that I don’t have any idea about when we will be starting again. Poor updates from my clinics Facebook page including photos of the staff being redeployed in the special care baby unit.	Yes	No		Stayed about the same	No		Agree	Via phone		No		No		No information that has come from them about when they will be opening and who they will prioritise. They have resounded to phone calls from me but lots of mixed messages and very inconsistent in information depending on who you speak to	Somewhat clear	Contact patients to outline what plans to reopen will look like or what other options they have eg register with a different clinic
I consent to participate.	Female	26-39	Heterosexual/Straight	No	Yes	Yes	I am the person who was undergoing or set to undergo fertility treatment	Confirm	No	2 FETS	Issued treatment plan and close to starting first injection/medication		N/A	No, I was not at all anticipating it	My spouse,Online support forums/groups,My pet/s	No		My husband has been amazing and my mum I have also had to seek counselling	Undecided	My mum has been there for us both	3	It has had both a positive and a negative impact		Yes	Yes	WhatsApp group created has been very helpful for support	Stayed about the same	No		Strongly agree	Via phone		No		Yes	Counselling	A support group was created with regular updates from the clinic and the hfea website	Somewhat clear	My clinic have been great but hfea havent been helpful at all
I consent to participate.	Female	18-25	Heterosexual/Straight	No	Yes	Yes	I am the partner of the person who was undergoing or set to undergo fertility treatment	Confirm	Yes		Issued treatment plan and close to starting first injection/medication		No	Yes, I had been anticipating it	My friends	No		It has been very tough. I feel Like no one understands how I feel so I keep it to myself	Disagree	I usually just keep it to myself as I feel as if I bore people going on about the same thing	6	It has had both a positive and a negative impact	It’s good to see I’m not the only one going through this, but I find it so hard when people announce pregnancies	No			Stayed about the same	No		Strongly agree	Via phone		No		Yes	Online support groups	I have chosen to keep to myself and not receive any	Somewhat clear	I know they have a lot of people to contact but would have liked to have been kept in the loop a bit more
I consent to participate.	Female	18-25	Heterosexual/Straight	No	Yes	Yes	I am the person who was undergoing or set to undergo fertility treatment	Confirm	Yes		Initial consultation/Nurse planning		N/A	I was unsure	My spouse,My pet/s	No		Focusing on mine and my partners relationship, spending time together with our fur baby	Agree	Support from my partner but limited information from the clinic	5	It has had both a positive and a negative impact	I have some comfort being in the IVF groups on Facebook and knowing there are other women in the same position. At the same time pregnancy announcements/ births are equally enjoyable and upsetting.	Yes	Yes	Read posts and sometimes comment, however I rarely post.	Increased	No		Strongly agree	In person		No		No		No communication	Very clear	Contacted patients with an update via email
I consent to participate.	Female	26-39	Heterosexual/Straight	No	Yes	Yes	I am the person who was undergoing or set to undergo fertility treatment	Confirm	Yes		Initial consultation/Nurse planning		N/A	Yes, I had been anticipating it	My friends	No		A friend who has previously been through IVF has helped otherwise zero offers of support.	Strongly disagree	Family/friends	8	Strongly agree	Ivf/icsi group has been my saviour of a place to rant/ask for support	Yes	Yes	Read/occasionally post	Stayed about the same	No		Strongly agree	Via phone		No		No		None	Unsure	Emailed updates
I consent to participate.	Female	26-39	Heterosexual/Straight	No	Yes	Yes	I am the person who was undergoing or set to undergo fertility treatment	Confirm	Yes		Issued treatment plan and close to starting first injection/medication	I was waiting on my period to start to start treatment. All scans, tests and appointments were complete.	N/A	Yes, I had been anticipating it	My spouse,Online support forums/groups	No		Just reading about what others are going through also in support groups so that I didn't feel alone with the postponement. Husband listened to my worries and I carried on working full time which has kept me busy.	Agree	Fertility network forum is a good place for support too.	4	It has had both a positive and a negative impact	It is just disheartening seeing people get good news at times with moving forward with ivf or having pregnancy announcements.	Yes	No		Increased	No		Strongly agree	Via phone		Yes	I have received a phone call saying they are opening with limited patients coming in to complete their treatments that were stopped midway. They will be in contact again as soon as they are able to start new treatments as I am next in line. No promise of dates so just waiting each month hoping they will call again soon. It was good of them to call and check in and update me. Unfortunately they ar…	No		A couple of weeks after my phonecall to confirm cancellation, I received letter confirming the cancellation. That's all. During the phonecall the clinic did say if there are any updates, they'd update their website. I have visited the website frequently and they updated the page as soon as they were in progress to apply to open and afterwards when they received news to open.	Somewhat clear	I would have liked to know from the clinic what number I am in line to get treatment. Just something I could connect with and hold on to. That my time will come eventually and that it's not just a long standing postponement.	No
I consent to participate.	Female	26-39	Heterosexual/Straight	Yes	Yes	Yes	I am the person who was undergoing or set to undergo fertility treatment	Confirm	Yes		After egg collection	Freeze all due to OHSS then cancelled FET dur to covid.	Yes	No, I was not at all anticipating it	My spouse	No		My husbands been fantastic, not spoken to others as we havent told people about our ivf.	Strongly disagree	My clinic didn't even call to tell me our transfer was cancelled! Haven't spoken to anyone from there since had to email them myself when couldn't reach anyone on the phone. The only other person who knew we had ivf thought it was good it had been cancelled because "who'd want a baby right now anyway!" This has been the most difficult time of the whole process for me.	3	Disagree	Seeing people complain of being in lockdown with small children is difficult, and seeing people disregard the lockdown rules and knowing we have no idea how long it will take for our clinic to reopen.	Yes	No		Decreased	No, but I have considered it	Same reasons as above.	Strongly agree	Other	They didn't at all. I saw all clinics had shut by hfea a few days before my cycle was due so tried calling couldn"t get through so i sent an email that i got a reply to confirming i wasn't having treatment.	No		Yes	Only on the email after i emailed them saying i could call for counselling.	None.	Somewhat clear	Regular updates would've been helpful. Hfea have now said my clinic can reopen but the trust has said they wont be opening at this time so now we have no idea at all how long this will go on for.
I consent to participate.	Female	26-39	Heterosexual/Straight	No	Yes	Yes	I am the person who was undergoing or set to undergo fertility treatment	Confirm	Yes		Awaiting treatment plan		N/A	I was unsure	My spouse,My wider family,My friends,Online support forums/groups	Yes	Stress of keeping it secret, two of my friends have got pregnant/had babies in lockdown	A bit, but mostly people don’t understand	Disagree	Some form of counselling or somewhere to vent would be good, or more communication with clinic about restart dates/next steps etc	4	Disagree	The lockdown ‘Being a mum 10 day challenge’ was difficult all over Facebook where people were sharing daily pictures of their general life as a mum	Yes	Yes	Liking posts mostly, the odd comment but not much as our treatment isn’t common knowledge yet and i don’t know who is in these groups	It has fluctuated	No, but I have considered it	finding it hard to see people posting loads about their kids and such during lockdown	Disagree	Via phone		Yes	They called to have a consultant appointment over the phone, was good to know we’re still on the radar but no closer to knowing when treatment will start etc	No		Only the one call unless I’ve called them to ask a question	Somewhat clear	No	No
